# Supplementary material for: Bacterial Microbiome in the Phyllo-Endosphere of Highly Specialized Rock Spleenwort
Source: Front Plant Sci. 2022 Jul 7;13:891155. doi: 10.3389/fpls.2022.891155 (PMC9302946; doi:10.3389/fpls.2022.891155)
Supplement: Supplementary file 1 [file Data_Sheet_1.xlsx]

## Sheet: Sheet 1 - Supplement Table 1
Supplement Table 1
			Subclass	Polypodiidae	Polypodiidae	Polypodiidae	Polypodiidae	Polypodiidae	Polypodiidae	Polypodiidae	Polypodiidae	Polypodiidae	Polypodiidae	Polypodiidae	Polypodiidae	Polypodiidae	Polypodiidae	Polypodiidae	Polypodiidae	Polypodiidae	Polypodiidae	Polypodiidae	Polypodiidae	Polypodiidae	Polypodiidae	Polypodiidae	Polypodiidae	Polypodiidae	Marattiidae	Ophioglossidae	Ophioglossidae	Equistidae	PLaBAse	PLaBAse	PLaBAse	PLaBAse
			Order/Suborder	Polypodiales, Aspleniineae	Polypodiales, Aspleniineae	Polypodiales, Aspleniineae	Polypodiales, Aspleniineae	Polypodiales, Aspleniineae	Polypodiales, Aspleniineae	Polypodiales, Aspleniineae	Polypodiales, Polypodiindae	Polypodiales, Polypodiindae	Polypodiales, Polypodiindae	Polypodiales, Polypodiindae	Polypodiales, Pteridineae	Polypodiales, Pteridineae	Polypodiales, Pteridineae	Polypodiales, Dennsatedtiineae	Polypodiales, Lindsaeineae	Polypodiales, Saccolomatineae	Cyatheales	Cyatheales	Cyatheales	Salviniales	Schizaeales	Gleicheniales	Hymenophyllales	Osmundales	Marattiales	Ophioglosales	Psilotales	Equistales
			Family	Aspleniaceae	Aspleniaceae	Aspleniaceae	Aspleniaceae	Aspleniaceae	Thelypteridaceae	Thelypteridaceae	Dryopteridaceae	Dryopteridaceae	Dryopteridaceae	Polypodiaceae	Pteridaceae	Pteridaceae	Pteridaceae				Dicksoniaceae	Cyatheaceae	Cyatheaceae	Salviniaceae				Osmundaceae		Ophioglossaceae		Equisetaceae
			Species	Asplenium delavayi	Asplenium delavayi	Asplenium delavayi	Asplenium delavayi	Asplenium delavayi	Ampelopteris prolifera	Cyclosorus interruptus	Cyrtomium fortunei	Dryoperis filix-mas	Dryopteris uniformis	Pleopeltis polypodioides	Pellaea calomelanos	Pteris multifida	Pteris vittata				Dicksonia sellowiana	Sphaeropteris cooperi	Alsophila australis	Azolla filiculloides				Osmunda regalis		Ophioglossum reticulatum		Equisetum arvense	PHYL	PGSYM	PGPB	PPATH
phylum	class	order	family	Genera	Shared OTUs	Near Shared OTUs	%OTUs	%SEQ
Acidobacteria	unclassified	unclassified	unclassified	+	-	-	1.08	0.013						Acidobacterium																			-	-	-	-
Actinobacteria	Acidimicrobiia	Acidimicrobiales	Acidiomicrobiaceae	Aciditerrimomnas	-	-	0.12	0.002						Acidimicrobium																			-	-	-	-
Actinobacteria	Acidimicrobiia	Acidimicrobiales	Iamiaceae	Aquihabitas, Iamia	OTU84	-	0.361	0.019																									-	-	-	-
Actinobacteria	Acidimicrobiia	Acidimicrobiales	Ilumatobacteraceae	Ilummatobacter	-	-	0.361	0.076																									-	-	-	-
Actinobacteria	Acidimicrobiia	Acidimicrobiales	unclassified	+	-	-	0.361	0.013																									-	-	-	-
Actinobacteria	Actinomycetia	Actinomycetales	Actinomycetaceae	Actinomyces	-	-	0.12	0.012																									-	-	-	-
Actinobacteria	Actinomycetia	Bifidobacteriales	Bifidobacteriaceaee	Bifidobacterium, Gardnerella	-	-	0.842	0.12																									-	-	-	-
Actinobacteria	Actinomycetia	Corynebacteriales	Corynebacteriaceae	Corynebacterium	-	OTU98	0.481	0.025							Coryneabacterium																		+	-	-	-
Actinobacteria	Actinomycetia	Corynebacteriales	Dietziaceae	Dietzia	-	-	0.12	0.003																									+	+	-	-
Actinobacteria	Actinomycetia	Corynebacteriales	Gordoniaceae	Gordonia	OTU42	-	0.12	0.09																									+	-	-	-
Actinobacteria	Actinomycetia	Corynebacteriales	Nocardiaceae	Rhodocuccus, Willamsia	-	-	0.361	0.008				Friedmanniella		Rhodocuus			Rhodococcus					Friedmanniella	Friedmanniella					Friedmanniella					+	+	+	+
Actinobacteria	Actinomycetia	Corynebacteriales	Mycobacteriaceae	Mycobacterium	-	OTU197	0.241	0.041																								Mycobacterium	-	+	-	-
Actinobacteria	Actinomycetia	Corynebacteriales	Tsukamurellaceae	Tsukamurella	-	-	0.12	0.002																									-	-	-	-
Actinobacteria	Actinomycetia	Frankiales	unclassified	+	-	-	0.361	0.06																									-	-	-	-
Actinobacteria	Actinomycetia	Geodermatophilales	Geodermatophilaceae	Blastococcus, Geodermatophilus	-	-	0.241	0.089																									+	-	-	-
Actinobacteria	Actinomycetia	Jatrophihabitantales	Jatrophihabitantaceae	Jatrophihabitans	-	-	0.12	0.008																									+	-	-	-
Actinobacteria	Actinomycetia	Kineosporiales	Kineosporiaceae	Kineococcus, Kineosporia, Quadrisphara,	-	-	0.361	0.073																									+	-	-	-
Actinobacteria	Actinomycetia	Kineosporiales	unclassified	+	-	-	0.241	0.012																									-	-	-	-
Actinobacteria	Actinomycetia	Micrococcales	Beutenbergiaceae	Miniimonas	-	-	0.12	0.003																									-	-	-	-
Actinobacteria	Actinomycetia	Micrococcales	Brevibacteriaceae	Brevibacterium	-	-	0.12	0.001							Brevibacterium																		-	-	-	-
Actinobacteria	Actinomycetia	Micrococcales	Cellulomonadacae	-	-	-	-	-						Oeskovia																			-	-	-	-
Actinobacteria	Actinomycetia	Micrococcales	Dermabacteraceae	Brachybacterium	-	-	0.12	0.002																									-	-	-	-
Actinobacteria	Actinomycetia	Micrococcales	Dermacoccaceae	Calidifonbacter, Dermacoccus	OTU58	-	0.241	0.072																								Dermacoccus	-	-	-	-
Actinobacteria	Actinomycetia	Micrococcales	Intrasporangiaceae	Knoellia, Phycicoccus, Tetrasphaera	OTU24	OTU303	0.361	0.106																									-	+	+	-
Actinobacteria	Actinomycetia	Micrococcales	Microbacteriaceae	Agrococcus, Curatobacterium, Herbiconiuz, Leucobacter, Microbacterium, Pontimonas, Pseudoclabibacter	OTU51	-	1.564	0.474				Curtobacterium, Rathayibacter		Agrococcus, Curtobacterium		Curtobacterium, Microbacterium	Leifsonia, Mocrpbacterium					Curtobacterium, Rathayibacter		Microbacterium				Curtobacterium, Rathayibacter				Agromyces, Curtobacterium, Microbacterium	+	+	+	+
Actinobacteria	Actinomycetia	Micrococcales	Micrococcaceae	Arthrobacter, Kocuria, Micrococcus, Rhothia	OTU27	OTU148, OTU154, OTU375	0.963	0.18		Kocuria			Kokuria	Arthrobacter	Arthrobacter, Micrococcus, Pseudoarhtorobacter	Micrococcus	Arthrobacter, Kocuria, Micrococcus, Paenatrhobacter				Micrococcus											Arthrobacter	+	+	+	-
Actinobacteria	Actinomycetia	Micrococcales	unclassified	+	-	-	0.842	0.029																									-	-	-	-
Actinobacteria	Actinomycetia	Micromonosporales	Micromonosporaceae	Actinoplanes	-	-	0.481	0.085																									+	+	+	+
Actinobacteria	Actinomycetia	Nakamurellales	Nakamurellaceae	Nakamurella		-	0.12	0.003																									+	+	-	+
Actinobacteria	Actinomycetia	Propionibacteriales	Nocardioidaceae	Aeromicrobium, Mamorocla, Nocardioides	-	-	2.407	0.534																									+	+	+	-
Actinobacteria	Actinomycetia	Propionibacteriales	Propionibacteriaceae	Luteococus, Propionibacterium, Propioniciclava, Propionicimonas, Tessaracossus	OTU26	-	0.842	0.165															Unclassified										+	+	+	+
Actinobacteria	Actinomycetia	Propionibacteriales	unclassified		-	-	0.602	0.013																									-	-	-	-
Actinobacteria	Actinomycetia	Pseudonocariales	Pseudonocardiaceae	Acitinokineospora, Actinomyceospora, Pseudonocarida	-	-	1.324	0.466															Actiniomycetospora										+	-	-	-
Actinobacteria	Actinomycetia	Pseudonocariales	unclassified	+	-	-	0.12	0.006																									-	-	-	-
Actinobacteria	Actinomycetia	Streptomycetales	Streptomycetaceae	Streptomyces	-	-	0.241	0.017																								Streptomyces	+	+	+	+
Actinobacteria	Coriobacteriia	Coriobacteriales	Coriobacteriaceae	+	-	-	0.12	0.001																									-	-	-	-
Actinobacteria	Nitriliruptoria	Nitrilirupteroals	Nitriliruptoraceae	Nitriliruptor	-	-	0.241	0.078																									-	-	-	-
Actinobacteria	Rubrobacteria	Gaiellales	Gaiellaceae	Gaiella	-	-	0.12	0.001																									-	-	-	-
Actinobacteria	Rubrobacteria	Rubrobacterales	Rubrobacteraceae	Rubrobacter	-	-	0.241	0.003																									-	-	-	-
Actinobacteria	Rubrobacteria	unclassified	unclassified	+	-	-	0.481	0.009
Actinobacteria	Thermileophilia	Solirubrobacterales	Conexibacteraceae	Conexibacter	-	-	0.12	0.001																									-	-	-	-
Actinobacteria	Thermileophilia	Solirubrobacterales	Patulibacteraceae	Patulibacter	-	-	0.12	0.001																									-	-	-	-
Actinobacteria	Thermileophilia	Solirubrobacterales	Solirubrobacteraceae	Soliubrobacter	-	-	0.361	0.013																									-	-	-	-
Actinobacteria	Thermileophilia	Solirubrobacterales	unclassified	+	-	-	0.12	0.017																									-	-	-	-
Acrinobacteria	unclassified	unclassified	unclassified	+	-	-	0.722	0.055																									-	-	-	-
Armatimonadetes	unclassified	unclassified	unclassified	+	-	-	0.602	0.064																									-	-	-	-
Bacteria candidata phyla	Candidatus Saccharibacteria	Candidatus Saccharibacteria	Candidatus Saccharibacteria	Saccharibacteria	-	-	1.444	0.036																									-	-	-	-
Bacteroidetes	Bacteroidia	Bacteroidales	Bacteroidaceae	Bacteroides	-	-	1.324	0.037																									-	-	-	-
Bacteroidetes	Bacteroidia	Bacteroidales	Dysgonomonaceae	Dysgonomonas	-	-	0.241	0.004																									-	-	-	-
Bacteroidetes	Bacteroidia	Bacteroidales	Paludibacteraceae	Paludibacter	-	-	0.722	0.086																									-	-	-	-
Bacteroidetes	Bacteroidia	Bacteroidales	Porphyromonaceae	Porphyrmonas	-	-	0.241	0.005																									-	-	-	-
Bacteroidetes	Bacteroidia	Bacteroidales	Prevotellaceae	Prevotella	-	-	0.722	0.02																									-	-	-	-
Bacteroidetes	Bacteroidia	Bacteroidales	Prolixibacteraceae	+	-	-	0.361	0.008																									-	-	-	-
Bacteroidetes	Bacteroidia	Bacteroidales	Rikenellaceae	Acetpbacteroides, Anaeorocella	-	-	0.361	0.033																									-	-	-	-
Bacteroidetes	Bacteroidia	Bacteroidales	Tanellaceae	Parabacteroides	-	-	0.241	0.066																									-	-	-	-
Bacteroidetes	Bacteroidia	Bacteroidales	unclassified		-	-	2.166	0.084																									-	-	-	-
Bacteroidetes	Balneolia	Balbeolaceae	Balneolalcae	Balneola, Gracilimonas	-	-	0.241	0.018
Bacteroidetes	Chitinophagia	Chitonophagiales	Chitinophagaceae	Arachidicoccus, Ferruginibacter,	-	-	0.361	0.042																									-	-	-	-
Bacteroidetes	Chitinophagia	unclassified	unclassified	+	-	-	0.963	0.021																									-	-	-	-
Bacteroidetes	Cytophagia	Cytophagales	Cytobacteriaceae	Algoriphagus, Belliella, Cycobacterium	-	-	0.602	0.018																									-	-	-	-
Bacteroidetes	Cytophagia	Cytophagales	Spirosomaceae	Spirorosoma	-	-	0.361	0.006																								Dyadobacter	-	-	-	-
Bacteroidetes	Cytophagia	Cytophagales	Hymenobacteraceae	Hymenobacter	-	-	0.361	0.005																									-	-	-	-
Bacteroidetes	Cytophagia	Cytophagales	unclassified	+	-	-	0.602	0.026																									-	-	-	-
Bacteroidetes	Flavobacteriia	Flavobacterials	Crocinitomicaceae	Crocinitornix, Wandonia	-	-	0.241	0.031
Bacteroidetes	Flavobacteriia	Flavobacterials	Schleiferiaceae	Oenweeskia	-	-	0.12	0.014																									-	-	-	-
Bacteroidetes	Flavobacteriia	Flavobacterials	Flavobacteriaceae	Arenibacter, Capnocytophaga, Flavobacterium, Polaribacter	-	-	1.203	.0.039									Flavobacterium																+	+	-	-
Bacteroidetes	Flavobacteriia	Flavobacterials	Weeksellaceae	Chryseobacterium, Cloacibacterium, Epilionimonas	OTU6, OTU13, OTU38	OTU55, OTU66, OTU293	0.842	1.101									Chryseobacterium, Epitonimonas,																-	-	-	-
Bacteroidetes	Flavobacteriia	Flavobacterials	unclassified	+	-	-	0.363	0.012																									-	-	-	-
Bacteroidetes	Rhodotermia	Rhodoterhmales	Rubricoccaceae	Rubrivirga	-	-	0.12	0.002																									-	-	-	-
Bacteroidetes	Sphingobacteriia	Sphinobacteriales	Sphingobacteriaceae	Mucilaginibacter, Pedobacer, Silitalea, Sphingobacterium	-	-	0.842	0.075						Sphingobacterium																			+	+	+	-
Bacteroidetes	Sphingobacteriia	Sphinobacteriales	unclassified	+	-	-	0.12	0.002																									-	-	-	-
Bacteroidetes	unclassified	unclassified	unclassified	+	-	-	2.046	0.07																									-	-	-	-
Chlamydiae	Chlamydiia	Parachlamydiales	Parachlamydiaceae	Parachmalydia	-	-	0.12	0.001																									-	-	-	-
Chlamydiae	Chlamydiia	unclassified	unclassified	+	-	-	0.481	0.008																									-	-	-	-
Chloroflexi	Caldiineae	Caldilineales	Caldineaceae	Caldilinea	-	-	0.12	0.002																									-	-	-	-
Chloroflexi	Chloroflexia	Chloroflexales	Osciolochloridaceae	Oscilochlrois	-	-	0.241	0.001																									-	-	-	-
Chloroflexi	Dehalococcidia	Dehalococcioidales	Dehalococcoidaceae	Dehalococcoides	-	-	0.12	0.001																									-	-	-	-
Chloroflexi	unclassified	unclassified	unclassified	+	-	-	0.12	0.001																									-	-	-	-
Cyanobacteria/Chloroplast	Chloroplast	Chloroplast	Chlorophyta	+	-	-	0.12	0.004																									-	-	-	-
Cyanobacteria/Chloroplast	Chloroplast	Chloroplast	Streptophyta	+	-	OTU2	0.12	2.598*																									-	-	-	-
Deinococcus-Thermus	Deinococci	Deinococcales	Deinococcaceae	Deinococcus	-	OTU140	0.722	0.04																									-	-	-	-
Deinococcus-Thermus	Deinococci	Truperales	Truperaceae	Truepera	-	-	0.12	0.002																									-	-	-	-
Fibrobacteres	Fibrobacteria	Fibrobacterales	Fibrobacteraceae	Fibrobacter	-	-	0.12	0.001																									-	-	-	-
Firmicutes	Bacililli	Bacillales	Alicobacilaceae	Turebacillus	-	-	0.12	0.002																									-	-	-	-
Firmicutes	Bacililli	Bacillales	Bacillaceae	Bacillus, Marinococcus, Terribacilus	OTU1, OTU5	-	0.603	80.981	Bacillus, Lysinibacillus	Bacillus			Bacillus, Psychoacillus	Bacillus	Bacillus	Bacillus, Lysinibacillus	Bacillus, Lysinibacillus				Amphibacillus, Bacillus, Gracibacillus									Bacillus		Bacillus, Psychrobacillus	+	+	+	+
Firmicutes	Bacililli	Bacillales	Bacillus incertae sedis XI	Gemella	-	-	0.12	0.013
Firmicutes	Bacililli	Bacillales	Listeriaceae	+	-	-	0.12	0.004																									-	-	-	+
Firmicutes	Bacililli	Bacillales	Paenibacillaceae	Paenibacillus	-	-	0.361	0.008	Paenibacillus				Paenibacillus	Paenibacillus		Paenibacillus	Paenibacillus				Paenibacillus											Paenibacillus	+	+	+	+
Firmicutes	Bacililli	Bacillales	Planococcacae	Rummelibacillus	-	-	0.12	0.005																									+	+	+	-
Firmicutes	Bacililli	Bacillales	Staphylococcaceae	Staphylococcus	-	OTU74	0.12	0.084					Stachylococcus	Stachylococcus		Stachylococcus														Stachylococcus		Stachylococcus	+	-	-	+
Firmicutes	Bacililli	Bacillales	unclassified	+	-	-	0.361	1.472																									-	-	-	-
Firmicutes	Bacililli	Lactobacillales	Aerococcaceae	Facklamia	-	-	0.12	0.004																									-	-	-	-
Firmicutes	Bacililli	Lactobacillales	Carnobacteriaceae	Dolosigranulum, Trichococcus	-	-	0.241	0.043																									-	-	-	-
Firmicutes	Bacililli	Lactobacillales	Enterococcaceae	Enterococcus	-	OU64	0.241	0.04																									-	-	-	-
Firmicutes	Bacililli	Lactobacillales	Lactobacillaceae	Lactobacillus, Weisella	-	-	0.842	0.029																									+	-	-	-
Firmicutes	Bacililli	Lactobacillales	Streptococcaceae	Streptococcus	OTU75, OTU80	-	0.361	0.151																									+	-	-	+
Firmicutes	Bacililli	unclassified	unclassified	+	-	-	0.12	0.001																									-	-	-	-
Firmicutes	Clostridia	Eubacteriales	unclassified	+	-	-	0.963	0.02																									-	-	-	-
Firmicutes	Clostridia	Eubacteriales	Clostridiaceae	Clostidium, Preoniclasticum	-	-	0.602	0.031																									-	-	-	-
Firmicutes	Clostridia	Eubacteriales	Eubacteriaceae	Eubacterium	-	-	0.241	0.006																									-	-	-	-
Firmicutes	Clostridia	Eubacteriales	Eubacteriales incertae sedis XI	Anaerovorax	-	-	0.361	0.009																									-	-	-	-
Firmicutes	Clostridia	Eubacteriales	Lachnospiraceae	Blautia, Catolnella, Coprococcus, Dorea, Fuscicantebacter, Lachnospoira, Ruminocuccus, Stomatobaculum	-	-	2.406	0.044																									-	-	-	-
Firmicutes	Clostridia	Eubacteriales	Oscillospiraceae	Anaerofilum, Ercella, Faecalibacterium, Osilibacter	-	-	2.046	0.049																									-	-	-	-
Firmicutes	Clostridia	Eubacteriales	Peptostreptococcaceae	Acetoanaerobiu, Filifactor, Peptostreptococcous, Proteocatella, Romboutisa	-	-	0.602	0.015																									-	-	-	-
Firmicutes	Clostridia	Eubacteriales	Syntrophomonadaceae	Syntrophomonas	-	-	0.12	0.002																									-	-	-	-
Firmicutes	Clostridia	unclassified	unclassified	+	-	-	0.12	0.002																									-	-	-	-
Firmicutes	Negativicutes	Acidaminococcales	Acidaminococcaceae	Phasolarctobacterium	-	-	0.12	0.003																									-	-	-	-
Firmicutes	Negativicutes	unclassified	unclassified	+	-	-	0.12	0.001																									-	-	-	-
Firmicutes	Negativicutes	Veillonellales	Veillonellaceae	Dialister, Veillonella	-	-	0.241	0.008																									-	-	-	-
Firmicutes	Tissierellia	Tissierellales	Peptoniphilaceae	Finegoldia	-	-	0.12	0.001																									-	-	-	-
Firmicutes	Tissierellia	Tissierellales	Tissierellaceae	Tissierella	-	-	0.12	0.003																									-	-	-	-
Firmicutes	unclassified	unclassified	unclassified	+	-	-	0.842	0.066																									-	-	-	-
Fusobacteria	Fuscobacteriia	Fuscobacteriales	Fuscobacteriaceae	Fuscobacterium	-	-	0.12	0.007																									-	-	-	-
Ignavibacteriae	Ignavibacteria	Ignavibacteriales	Ignavibaceriaceae	Ignabibacterium	-	-	0.722	0.009																									-	-	-	-
Nitrospirae	Nitrospiraae	Nitropirales	Nitrospiraceae	Nitrospira	-	-	0.12	0.001																									-	-	-	-
Planctomycetes	Planctomycetia	Pirelullales	Pirellulaceae	Rhodopirellula	-	-	0.12	0.001																									-	-	-	-
Planctomycetes	Planctomycetia	Planctomycetales	Planctomycetaceae	-	-	-	-	-						Planctomyces																			-	-	-	-
Planctomycetes	Planctomycetia	unclassified	unclassified	+	-	-	0.602	0.007																									-	-	-	-
Planctomycetes	unclassified	unclassified	unclassified	+	-	-	0.12	0.001																									-	-	-	-
Proteobacteria	Alphaproteobacteria	Caulobacterales	Cauilobacteraceae	Asticacualis, Brevundimonas, Calubacter, Phenylobacteirum	OTU45	OTU107	0.963	0.257						Calulobacter		Brevundimonas	Brevundimonas							Asticcacualis, Brevundimonas									+	+	+	-
Proteobacteria	Alphaproteobacteria	Hyphomicrobiales	Aurantimonadaceae	Aureimonas	-	-	0.602	0.041																									+	-	-	-
Proteobacteria	Alphaproteobacteria	Hyphomicrobiales	Bcurellaceae	Ochrobactrum	-	-	0.12	0.001																									-	+	+	-
Proteobacteria	Alphaproteobacteria	Hyphomicrobiales	Beijerinchiaceae	+	-	-	0.12	0.009						Beijernickia			Beijernickia						unclassified										-	-	-	-
Proteobacteria	Alphaproteobacteria	Hyphomicrobiales	Boseaceae	Bosea	-	-	0.12	0.027																									-	-	-	-
Proteobacteria	Alphaproteobacteria	Hyphomicrobiales	Bradyrhizobiaceae	Afipia, Bradyrhizobium	OTU9, OTU11	-	0.722	1.257																									+	+	+	-
Proteobacteria	Alphaproteobacteria	Hyphomicrobiales	Devosiaceae	Devosia, Pelagibacterium	-	-	0.481	0.018																									-	-	-
Proteobacteria	Alphaproteobacteria	Hyphomicrobiales	Hyphomicrobiaceae	Hyphomirobium	-	-	0.241	0.006																Hyphomicrobium									+	-	-	-
Proteobacteria	Alphaproteobacteria	Hyphomicrobiales	Kaistiaceae	Kaistia	-	-	0.241	0.003																									-	-	-	-
Proteobacteria	Alphaproteobacteria	Hyphomicrobiales	Rhizobiaceae	Rhizobium	-	-	0.481	4.333					Agrobacteriium				Agrobacterium, Rhizobium							Rhizobium, Shinella								Rhizobium	+	+	+	+
Proteobacteria	Alphaproteobacteria	Hyphomicrobiales	Methylocystaceae	Methylocystis, Methylopila	-	-	0.481	0.065																									-	-	-	-
Proteobacteria	Alphaproteobacteria	Hyphomicrobiales	Methyobacteriaceae	Methylobacterium	-	-	1.564	0.89						Methylobacteirum									Methylobacterium										+	+	+	-
Proteobacteria	Alphaproteobacteria	Hyphomicrobiales	Parbibaculaceae	Andersenilla	-	-	0.12	0.001																									-	-	-	-
Proteobacteria	Alphaproteobacteria	Hyphomicrobiales	Phyllobacteriaceae	Mesorhizobium	-	-	0.241	0.01																									+	+	-	-
Proteobacteria	Alphaproteobacteria	Hyphomicrobiales	Reynarellaceae	Reynarella	-	-	0.12	0.0015																									-	-	-	-
Proteobacteria	Alphaproteobacteria	Hyphomicrobiales	unclassified	+	-	-	3.971	0.179																									-	-	-	-
Proteobacteria	Alphaproteobacteria	Hyphomicrobiales	Xanthobacteraceae	+	-	-	0.241	0.002																									-	-	-	-
Proteobacteria	Alphaproteobacteria	Pelobacterales	Pelibacteraceae	Candidatus Pelagibacter	-	-	0.12	0.004
Proteobacteria	Alphaproteobacteria	Rhodobacterales	Rhodobacteraceae	Albidovulum, Amaricuccus, Gemmobacter, Haematobacter, Paracoccus, Rhodobacer, Rosinatronobacter,	OTU90	-	1.564	0.055								Paracoccus																	-	+	-	-
Proteobacteria	Alphaproteobacteria	Rhodobacterales	Rosebacteraceae	Jannaschia, Loktanella, Rubellimicrobium, Seohaeicola	-	-	0.602	0.068																									-	-	-	-
Proteobacteria	Alphaproteobacteria	Rhodobacterales	unclassified	+	-	-	0.602	0.018																									-	-	-	-
Proteobacteria	Alphaproteobacteria	Rhodospirillales	Acetobacteriaceae	Roseomonas	-	-	0.602	0.007						Gluconacetobacter		Rosemonas																	-	-	-	-
Proteobacteria	Alphaproteobacteria	Rhodospirillales	Azospirilaceae	Azospirilum	-	-	0.102	0.004																									+	+	-	-
Proteobacteria	Alphaproteobacteria	Rhodospirillales	Rhodospirillaceae	Dongia, Insolitispirillum, Magnetosporillum	-	-	0.361	0.01																									+	+	+	-
Proteobacteria	Alphaproteobacteria	Rhodospirillales	unclassified	+	-	-	0.241	0.003																									-	-	-	-
Proteobacteria	Alphaproteobacteria	Sphingomadales	Erythrobacteraceae	Porphyrobacter	-	-	0.12	0.007																									-	-	-	-
Proteobacteria	Alphaproteobacteria	Sphingomadales	Sphingomonadaceae	Novosphingobium, Rhizorhabdus, Sphingobium, Sphigomanes, Sphingopyxis	OTU17	OTU82, OTU129	3.008	0.763					Sphingomanes	Sphingomanes		Sphingomanes																	+	+	+	-
Proteobacteria	Alphaproteobacteria	Sphingomadales	unclassified	+	OTU138	-	0.242	0.019																									-	-	-	-
Proteobacteria	Alphaproteobacteria	unclassified	unclassified	+	-	-	0.842	0.014																									-	-	-	-
Proteobacteria	Betaproteobacteria	Burkholderiales	Alcaligenaceae	+	-	OTU95	0.12	0.028																									-	+	+	-
Proteobacteria	Betaproteobacteria	Burkholderiales	Burckholderiaceae	Borkholderia, Chitinimonas, Lautropia, Polynucleobacter, Ralstonia	OTU3, OTU10	-	0.602	2.674					Burkholderia											Burkholderia, Rlstona									+	+	+	+
Proteobacteria	Betaproteobacteria	Burkholderiales	Comamonadaceae	Acidovirax, Comanomonas, Pelomonas	OTU16	OTU56, OTU183	1.203	0.451				Variovorax										Variovoras						Variovorax				Valrovorax	+	+	+	+
Proteobacteria	Betaproteobacteria	Burkholderiales	Oxabolbacteraceae	Herbaspirlum, Massila	-	-	0.241	0.034								Massilla	Massilla																+	+	_	-
Proteobacteria	Betaproteobacteria	Burkholderiales	unclassified	+	-	-	0.602	0.162																									-	-	-	-
Proteobacteria	Betaproteobacteria	Neisseriales	Chromobacteriaceae	Aquaspirilum, Deefgea,	-	-	0.241	0.003
Proteobacteria	Betaproteobacteria	Neisseriales	Neisseiraceae	Formivibrion, Laribacter, Neisseria	-	OTU160	0.481	0.041																									-	-	-	-
Proteobacteria	Betaproteobacteria	Nitrosomonadales	Methylophylaceae	Methylobacillus	-	-	0.361	0.07																									+	-	-	-
Proteobacteria	Betaproteobacteria	Nitrosomonadales	Sterolibacteriaceae	-	-	-	-	-																Methyloversatilis									-	-	-	-
Proteobacteria	Betaproteobacteria	Rhodocyclales	Rhodocyclaceae	Propionivibrio	-	-	0.12	0.049																									-	-	-	-
Proteobacteria	Betaproteobacteria	Rhodocyclales	Zoogoleaceae	Zoogloea	-	-	0.12	0.01
Proteobacteria	Betaproteobacteria	Rhodocyclales	Unclassified	+	-	-	0.481	0.036																									-	-	-
Proteobacteria	Betaproteobacteria	unclassified	unclassified	+	-	-	1.324	0.082																									-	-	-	-
Proteobacteria	Deltaproteobacteria	Bdellovirionales	Bacteriovoraceae	Baceteriovorraz, Peredibacter	-	-	0.363	0.014																									-	-	-	-
Proteobacteria	Deltaproteobacteria	Bdellovirionales	Bdellovibroniaceae	Bdellovibrio	-	-	0.602	0.016																									-	-	-	-
Proteobacteria	Deltaproteobacteria	Desulfobacterales	Desulfobacteraceae	Desulfosarcina	-	-	0.241	0.002																									-	-	-	-
Proteobacteria	Deltaproteobacteria	Desulfobacterales	Desulfobulbacae	Desulfobulbus	-	-	0.12	0.016																									-	-	-	-
Proteobacteria	Deltaproteobacteria	Desulfobacterales	Desulfobulbaceae	Desulfovobrio	-	-	0.605	0.113																									-	-	-	-
Proteobacteria	Deltaproteobacteria	Desulfuromonadales	Desulfuomonadacaee	+	-	-	0.121	0.001						Desulfomonas																			-	-	-	-
Proteobacteria	Deltaproteobacteria	Desulfuromonadales	Geobacteraceae	Geobacter	-	-	0.605	0.047																Geobacter									-	-	-	-
Proteobacteria	Deltaproteobacteria	Myxcococcales	Cystobacteraceae	Anaeomyxobacter	-	-	0.121	0.001																									-	-	-	-
Proteobacteria	Deltaproteobacteria	Myxcococcales	Lablitrichaceae	Labilitrhis	-	-	0.121	0.001																									-	-	-	-
Proteobacteria	Deltaproteobacteria	Myxcococcales	Polyangiaceae	+	-	-	0.121	0.001															Sorangium										-	-	-	-
Proteobacteria	Deltaproteobacteria	Syntrophobacterales	Syntrophobacteraceae	Desulfobacter, Desulfominile, Smthiella, Syntrophus	-	-	0.847	0.014																									-	-	-	-
Proteobacteria	Deltaproteobacteria	unclassified	unclassified	+	-	-	0.605	0.009																									-	-	-	-
Proteobacteria	Epsilonproteobacteria	Campylobacterales	Acobacteraceae	Acrobacter			0.12	0.07
Proteobacteria	Epsilonproteobacteria	Campylobacterales	Campylobacteraceae	Camylpbacter, Sulfrospirilum	-	-	0.363	0.019																									-	+	-	-
Proteobacteria	Gammaproteobacteria	Aeromoadales	Aeomonadaceae	Aeromonas, Tolumonas	-	-	0.363	0.121																									-	-	-	-
Proteobacteria	Gammaproteobacteria	Alteromonadales	Alteromonadaceae	Alishewanella	-	-	0.121	0.001																									-	-	-	-
Proteobacteria	Gammaproteobacteria	Alteromonadales	Idiomarinaceae	Idiomarina	-	-	0.242	0.005																									-	-	-	-
Proteobacteria	Gammaproteobacteria	Alteromonadales	Pseudalteromonadaceae	Pseudoalteromonas	-	-	0.121	0.003																									+	-	-	-
Proteobacteria	Gammaproteobacteria	Cariobacteriales	Cardiobacteriaceae	Cariobacterium	-	-	0.121	0.003																									-	-	-	-
Proteobacteria	Gammaproteobacteria	Chromatiales	Chromatiaceae	Rheinheimera	-	-	0.121	0.001																									-	-	-	-
Proteobacteria	Gammaproteobacteria	Chromatiales	Halothibacilaceae	Thiovirga	-	-	0.121	0.027																									-	-	-	-
Proteobacteria	Gammaproteobacteria	Enterobacteriales	Erwiniaceae	Erwinia, Eschierchia shigella, Pantoea	OTU18, OTU176	OTU97	0.605	2.593																									-	-	-	-
Proteobacteria	Gammaproteobacteria	Legionellales	Legionellaceae	-	-	-	-	-																Legionella									-	-	-	-
Proteobacteria	Gammaproteobacteria	Methylococcales	Methylococcaceae	Methylomicrobiom, Methylomonas, Methyloparacoccus	-	-	0.363	0.012																									-	-	-	-
Proteobacteria	Gammaproteobacteria	Moraxellales	Moraxeleaceae	Acinetobacter, Psychrobacter	OTU65	OTU91, OTU130	0.484	0.082									Acinetobacter							Acinetobacter									+	+	+	+
Proteobacteria	Gammaproteobacteria	Nevskiales	Sinobacteraceae	+	-	-	0.121	0.003																Hydrocaboniphaga									-	-	-	-
Proteobacteria	Gammaproteobacteria	Pseudomondalaes	Pseudomonadaceae	Pseudomonas	OTU57	-	0.484	0.078				Pseudomonas		Pseudomonas			Pseudomonas					Pseudomonas	Pseudomonas	Pseudomonas				Pseudomonas		Pseudomonas			+	+	+	+
Proteobacteria	Gammaproteobacteria	incertae sedis	Incertae sedis	Pseudohongiella	-	-	0.242	0.006																									-	-	-	-
Proteobacteria	Gammaproteobacteria	unclassified	unclassified	+	OTU40	-	2.179	0.104																									-	-	-	-
Proteobacteria	Gammaproteobacteria	Xanthomonadales	Xanthomonadaceae	Arenimonas, Vulcanibacterium	-	OTU73	0.726	0.095						Xanthomonas							Stenotrophomonas											Xanthomonas	+	+	+	+
Proteobacteria	Oligoflexia	Oligoflexales	Oligoflexaceae	Oligoflexus	-	-	0.121	0.003																									-	-	-	-
Proteobacteria	unclassified	unclassified	unclassified	+	-	-	1.453	0.027																									-	-	-	-
Spirochaetes	Spirochaetia	Sprichaetiales	Treponemataceae	Trepoema	-	-	0.242	0.006																									-	-	-	-
Synergistetes	Syergistia	Synergisiales	Synergeistiaceae	Cloacibacillus	-	-	0.242	0.003																									-	-	-	-
Tenericutes	Molucutes	Acholeplasmatales	Achoplasmataceae	Achoplasma	-	-	0.121	0.017																									-	+	-	+
unclassified	unclassified	unclassified	unclassified	+	-	-	6.053	0.968																									-	-	-	-
Verrucomicrobia	unclassified	unclassified	unclassified	+	-	-	0.363	0.008																									-	-	-	-
Verrucomicrobia	Verrucomicrobiae	Verrucomicobiales	Verrucomicrobiaceae	Roseimicrobium	-	-	0.121	0.001						Unclassified																			-	-	-	-
				This study	This study	This study	This study	This study	Rakshit & Sukul 2021a	Rakshit & Sukul 2021b	Li et al. 2019	Jaeger et al. 2018	Das et al. 2017a	Jackson et al. 2006	Mahlangu & Serepa-Dlamini 2018a, b, Tshishonga & Serepa-Dlamni 2019, 2020; Diale et al. 2021	Zhu et al. 2014	Zhu et al 2014; Xu et a. 2016; Gu et a. 2019; Li et al. 2019; Antenozio et al. 2021				de Araujo Barros et al. 2010	Jaeger et al. 2018	Kroeber et al. 2021	Dijkhuizen et al. 2017; Banach et al. 2020				Jaeger et al. 2018		Mukherjee et al. 2017		Das et al. 2017 b,c
			NrPHY	19					1	2		2	3	7	2	3	3				3	2	2	2				2		1		4
			NrCLA	34					1	2		3	4	11	2	4	6				3	3	4	5				3		1		6
			NrORD	74					1	2		4	5	15	3	7	9				3	4	6	10				4		1		8
			NrFAM	153					2	2		4	7	20	4	10	13				4	4	7	11				4		1		11

## Sheet: Sheet 2- Supplementary Table 2
OTU ID	AD0615-1	AD0615-2	AD0615-3	AD0615-4	AD0618-1	AD0618-2	AD0618-3	AD0618-4	AD0620-1	% OTU	phylum	class	order	family	genus
OTU1	33477	44023	49407	47872	28679	32634	32562	39643	19891	80.259	Firmicutes	Bacilli	Bacillales	Bacillaceae	Bacillus
OTU10	144	147	209	231	230	440	90	79	122	0.4138	Proteobacteria	Betaproteobacteria	Burkholderiales	Burkholderiaceae	Ralstonia
OTU100	0	0	3	0	0	52	5	0	1	0.0149	Bacteroidetes	Balneolia	Balbeolaceae	Balneolalcae	Gracilimonas
OTU101	0	0	15	0	0	149	94	0	0	0.0631	Bacteroidetes	Bacteroidia	Bacteroidales	Tannerellaceae	Parabacteroides
OTU102	0	0	0	0	34	4	0	11	1	0.0122	Firmicutes	Bacilli	Lactobacillales	Lactobacillaceae	Lactobacillus
OTU103	0	4	0	0	0	0	0	9	173	0.0455	Actinobacteria	Actinomycetia	Frankiales	unclassified	unclassified
OTU104	0	0	0	0	0	0	0	0	61	0.0149	Actinobacteria	Actinomycetia	Micromonosporales	Micromonosporaceae	Actinoplanes
OTU105	0	0	10	17	0	16	0	13	3	0.0144	Deinococcus-Thermus	Deinococci	Deinococcales	Deinococcaceae	Deinococcus
OTU106	0	0	0	0	0	0	0	0	45	0.011	Bacteroidetes	Chitinophagia	unclassified	unclassified	unclassified
OTU107	0	0	4	16	4	32	22	1	3	0.0201	Proteobacteria	Alphaproteobacteria	Caulobacterales	Caulobacteraceae	Phenylobacterium
OTU108	0	0	0	0	0	51	0	0	4	0.0135	Bacteroidetes	Flavobacteriia	Flavobacteriales	Schleiferiaceae	Owenweeksia
OTU109	0	0	0	0	0	35	6	0	2	0.0105	Bacteroidetes	unclassified	unclassified	unclassified	unclassified
OTU11	252	362	277	368	539	410	286	277	784	0.8694	Proteobacteria	Alphaproteobacteria	Hyphomicrobiales	Bradyrhizobiaceae	unclassified
OTU110	0	2	0	0	0	70	18	0	0	0.022	Firmicutes	Clostridia	Eubacteriales	Clostridiaceae	Proteiniclasticum
OTU111	0	0	0	0	0	0	0	0	129	0.0315	Actinobacteria	Actinomycetia	Pseudonocariales	Pseudonocardiaceae	Pseudonocardia
OTU112	0	0	0	0	0	0	0	3	61	0.0157	Proteobacteria	Alphaproteobacteria	Sphingomonadales	Sphingomonadaceae	Sphingomonas
OTU113	8	5	0	10	19	0	0	0	0	0.0103	Proteobacteria	Betaproteobacteria	Neisseriales	unclassified	unclassified
OTU114	0	0	0	0	0	35	0	0	19	0.0132	Actinobacteria	Actinomycetia	Micrococcales	Micrococcaceae	Arthrobacter
OTU115	0	0	0	0	0	0	0	0	71	0.0174	Actinobacteria	Actinomycetia	Micrococcales	Intrasporangiaceae	Phycicoccus
OTU116	15	0	0	0	6	0	14	9	0	0.0108	Actinobacteria	Actinomycetia	Micrococcales	Dermacoccaceae	Calidifontibacter
OTU117	0	0	0	0	0	50	22	0	1	0.0179	Bacteroidetes	Bacteroidia	Bacteroidales	unclassified	unclassified
OTU118	0	0	0	0	0	0	0	0	171	0.0418	Proteobacteria	Alphaproteobacteria	Hyphomicrobiales	Methylobacteriaceae	Methylobacterium
OTU119	0	13	0	0	0	0	0	43	254	0.0758	Proteobacteria	Alphaproteobacteria	Sphingomonadales	Sphingomonadaceae	Sphingomonas
OTU12	0	145	0	0	0	11	3	221	901	0.3133	Proteobacteria	Alphaproteobacteria	Hyphomicrobiales	Methylobacteriaceae	Methylobacterium
OTU120	0	0	0	0	0	97	15	0	0	0.0274	Proteobacteria	Gammaproteobacteria	Chromatiales	Halothiobacillaceae	Thiovirga
OTU121	0	0	0	0	0	0	0	0	46	0.0112	Actinobacteria	Actinomycetia	Propionibacteriales	Nocardioidaceae	Nocardioides
OTU122	0	0	0	0	0	0	0	0	43	0.0105	Proteobacteria	Alphaproteobacteria	Hyphomicrobiales	unclassified	unclassified
OTU123	0	0	0	0	0	0	0	6	69	0.0183	Proteobacteria	Alphaproteobacteria	Hyphomicrobiales	Methylocystaceae	unclassified
OTU124	0	0	0	0	0	0	0	4	96	0.0245	Actinobacteria	Actinomycetia	Propionibacteriales	Nocardioidaceae	Nocardioides
OTU125	0	3	0	37	0	0	0	3	50	0.0227	Proteobacteria	Gammaproteobacteria	Xanthomonadales	Xanthomonadaceae	unclassified
OTU126	0	0	0	0	0	72	15	0	0	0.0213	Bacteroidetes	Bacteroidia	Bacteroidales	Rikenellaceae	Anaerocella
OTU127	0	0	0	0	0	52	15	8	0	0.0183	Proteobacteria	Betaproteobacteria	unclassified	unclassified	unclassified
OTU128	0	0	0	0	0	0	0	1	69	0.0171	Actinobacteria	Actinomycetia	Propionibacteriales	Nocardioidaceae	Nocardioides
OTU129	4	1	7	0	4	10	6	3	1	0.0088	Proteobacteria	Alphaproteobacteria	Sphingomonadales	Sphingomonadaceae	unclassified
OTU13	109	24	139	108	153	219	137	81	27	0.2438	Bacteroidetes	Flavobacteriia	Flavobacteriales	Weeksellaceae	Chryseobacterium
OTU130	0	4	17	5	24	20	16	3	3	0.0225	Proteobacteria	Gammaproteobacteria	Moracellales	Moraxellaceae	Acinetobacter
OTU131	0	0	0	0	0	39	6	0	0	0.011	Proteobacteria	Betaproteobacteria	Neisseriales	Neisseriaceae	Laribacter
OTU132	0	0	0	0	0	46	20	0	0	0.0161	Proteobacteria	Deltaproteobacteria	Desulfobacterales	Desulfobulbaceae	Desulfobulbus
OTU133	0	0	0	0	0	0	0	0	48	0.0117	Proteobacteria	Alphaproteobacteria	Hyphomicrobiales	Aurantimonadaceae	Aureimonas
OTU134	0	5	0	0	0	0	1	52	53	0.0271	Proteobacteria	Alphaproteobacteria	Hyphomicrobiales	Boseaceae	Bosea
OTU135	0	0	5	0	0	50	0	2	0	0.0139	Proteobacteria	Alphaproteobacteria	Rhodobacterales	Roseobacteraceae	Jannaschia
OTU136	0	0	0	6	5	20	2	0	0	0.0081	Deinococcus-Thermus	Deinococci	Deinococcales	Deinococcaceae	Deinococcus
OTU137	0	0	0	0	0	0	0	0	68	0.0166	Actinobacteria	Thermoleophilia	Solirubrobacterales	unclassified	unclassified
OTU138	1	4	3	13	7	7	6	5	2	0.0117	Proteobacteria	Alphaproteobacteria	Sphingomonadales	unclassified	unclassified
OTU139	0	4	0	0	13	59	17	19	41	0.0374	Proteobacteria	Betaproteobacteria	Burkholderiales	unclassified	Aquabacterium
OTU14	0	0	86	0	0	666	30	3	28	0.1988	Actinobacteria	Actinomycetia	Micrococcales	Microbacteriaceae	Pontimonas
OTU140	0	0	7	11	6	4	6	1	6	0.01	Deinococcus-Thermus	Deinococci	Deinococcales	Deinococcaceae	Deinococcus
OTU141	0	0	0	3	0	2	0	26	0	0.0076	Proteobacteria	Gammaproteobacteria	Methylococcales	Methylococcaceae	Methylomonas
OTU142	0	0	0	3	6	33	12	2	3	0.0144	Proteobacteria	Gammaproteobacteria	Aeromonadales	Aeromonadaceae	Aeromonas
OTU143	0	0	0	0	0	0	0	2	64	0.0161	Proteobacteria	Alphaproteobacteria	Hyphomicrobiales	Methylobacteriaceae	Methylobacterium
OTU144	0	0	3	0	0	32	0	0	0	0.0086	Bacteroidetes	Cytophagia	Cytophagales	Cyclobacteriaceae	Algoriphagus
OTU145	0	0	3	0	0	38	0	0	1	0.0103	Actinobacteria	Acidimicrobia	Acidimicrobiales	unclassified	unclassified
OTU146	0	0	2	0	0	0	0	0	45	0.0115	Actinobacteria	Actinomycetia	Streptomycetales	Streptomycetaceae	Streptomyces
OTU147	4	0	10	0	11	11	0	2	6	0.0108	Bacteroidetes	Flavobacteriia	Flavobacteriales	unclassified	unclassified
OTU148	4	2	6	0	9	13	4	0	3	0.01	Actinobacteria	Actinomycetia	Micrococcales	Micrococcaceae	Micrococcus
OTU149	0	0	0	0	0	16	0	0	28	0.0108	unclassified Bacteria	unclassified	unclassified	unclassified	unclassified
OTU15	0	1	0	22	0	3	0	8	720	0.1844	Actinobacteria	Actinomycetia	Propionibacteriales	Nocardioidaceae	Marmoricola
OTU150	0	0	0	0	0	63	0	0	5	0.0166	Tenericutes	Mollicutes	Acholeplasmatales	Acholeplasmataceae	Acholeplasma
OTU151	0	0	0	0	0	0	0	30	0	0.0073	Proteobacteria	Betaproteobacteria	unclassified	unclassified	unclassified
OTU152	0	0	0	0	0	0	0	0	147	0.0359	Actinobacteria	Actinomycetia	Pseudonocariales	Pseudonocardiaceae	Pseudonocardia
OTU153	0	5	3	0	0	0	0	10	74	0.0225	Proteobacteria	Alphaproteobacteria	Sphingomonadales	Sphingomonadaceae	Sphingomonas
OTU154	1	4	7	10	7	6	0	5	2	0.0103	Actinobacteria	Actinomycetia	Micrococcales	Micrococcaceae	Kocuria
OTU155	0	0	4	2	16	20	10	0	0	0.0127	Firmicutes	Bacilli	Bacillales	Bacillales Incertae Sedis XI	Gemella
OTU156	0	0	6	0	0	52	14	1	6	0.0193	Firmicutes	Bacilli	Bacillales	Bacillaceae	Bacillus
OTU157	0	0	0	0	0	25	10	0	0	0.0086	Bacteroidetes	Bacteroidia	Bacteroidales	unclassified	unclassified
OTU158	0	3	0	3	0	30	23	0	0	0.0144	Proteobacteria	Alphaproteobacteria	Sphingomonadales	Sphingomonadaceae	Novosphingobium
OTU159	0	0	0	0	0	0	0	0	42	0.0103	Proteobacteria	Alphaproteobacteria	Hyphomicrobiales	Methylocystaceae	Methylopila
OTU16	35	38	74	92	173	119	49	42	143	0.1871	Proteobacteria	Betaproteobacteria	Burkholderiales	Comamonadaceae	Pelomonas
OTU160	9	0	3	3	16	17	24	2	1	0.0183	Proteobacteria	Betaproteobacteria	Neisseriales	Neisseriaceae	Neisseria
OTU161	0	3	0	23	0	0	6	3	2	0.009	Proteobacteria	Gammaproteobacteria	Xanthomonadales	Xanthomonadaceae	unclassified
OTU162	0	0	2	0	0	25	0	0	0	0.0066	Proteobacteria	Alphaproteobacteria	Rhodobacterales	Roseobacteraceae	Loktanella
OTU163	0	0	16	0	0	9	2	0	0	0.0066	Proteobacteria	Alphaproteobacteria	Hyphomicrobiales	unclassified	unclassified
OTU164	0	0	1	0	0	23	8	0	0	0.0078	Firmicutes	unclassified	unclassified	unclassified	unclassified
OTU165	0	0	0	0	31	0	0	0	0	0.0076	Actinobacteria	Actinomycetia	Micrococcales	Micrococcaceae	Rothia
OTU166	0	0	0	0	0	34	1	0	0	0.0086	unclassified Bacteria	unclassified	unclassified	unclassified	unclassified
OTU167	0	0	0	0	0	44	0	0	0	0.0108	Bacteroidetes	Flavobacteriia	Flavobacteriales	unclassified	unclassified
OTU168	0	0	0	0	0	31	0	0	0	0.0076	Proteobacteria	Alphaproteobacteria	Rhodobacterales	Rhodobacteraceae	Roseinatronobacter
OTU169	0	0	0	0	0	21	0	2	0	0.0056	Actinobacteria	Actinomycetia	Micromonosporales	unclassified	unclassified
OTU17	10	61	8	26	9	27	16	177	1506	0.45	Proteobacteria	Alphaproteobacteria	Sphingomonadales	Sphingomonadaceae	Sphingomonas
OTU170	0	0	0	0	0	3	5	21	0	0.0071	Proteobacteria	Betaproteobacteria	Nitrosomonadales	Methylophilaceae	unclassified
OTU171	0	2	0	0	0	0	0	0	85	0.0213	Actinobacteria	Actinomycetia	Propionibacteriales	Nocardioidaceae	Nocardioides
OTU172	0	0	0	0	0	9	0	0	38	0.0115	Proteobacteria	Alphaproteobacteria	Hyphomicrobiales	Devosiaceae	Devosia
OTU173	0	0	0	0	0	0	0	0	34	0.0083	Actinobacteria	Actinomycetia	Frankiales	unclassified	unclassified
OTU174	0	0	4	0	0	18	0	0	1	0.0056	Actinobacteria	Actinomycetia	Micrococcales	unclassified	unclassified
OTU175	0	0	0	0	14	0	6	0	0	0.0049	Bacteroidetes	Flavobacteriia	Flavobacteriales	Flavobacteriaceae	Flavobacterium
OTU176	14	2	2	12	15	75	34	10	5	0.0413	Proteobacteria	Gammaproteobacteria	Enterobacteriales	Erwiniaceae	unclassified
OTU177	0	0	0	0	0	41	4	0	0	0.011	Bacteria candida phyla	unclassified	unclassified	unclassified	unclassified
OTU178	0	0	0	0	0	19	17	0	0	0.0088	Bacteroidetes	Bacteroidia	Bacteroidales	unclassified	unclassified
OTU179	2	0	1	0	13	9	0	3	0	0.0068	Fusobacteria	Fusobacteriia	Fusobacteriales	Fusobacteriaceae	Fusobacterium
OTU18	50	62	42	228	136	270	35	88	81	0.2426	Proteobacteria	Gammaproteobacteria	Enterobacteriales	Erwiniaceae	Pantoea
OTU180	0	0	6	0	0	44	0	0	0	0.0122	Proteobacteria	Alphaproteobacteria	Rhodobacterales	Roseobacteraceae	Loktanella
OTU181	1	0	0	0	0	31	6	0	0	0.0093	Proteobacteria	Alphaproteobacteria	Caulobacterales	Caulobacteraceae	Phenylobacterium
OTU182	0	0	0	0	0	0	0	0	36	0.0088	Proteobacteria	Alphaproteobacteria	Hyphomicrobiales	unclassified	unclassified
OTU183	2	4	2	5	0	34	3	9	36	0.0232	Proteobacteria	Betaproteobacteria	Burkholderiales	Comamonadaceae	Variovorax
OTU184	0	0	0	0	0	0	3	0	51	0.0132	Actinobacteria	Actinomycetia	Propionibacteriales	Nocardioidaceae	unclassified
OTU185	0	23	0	0	0	0	0	14	24	0.0149	Bacteroidetes	Sphingobacteriia	Sphingobacteriales	Sphingobacteriaceae	Mucilaginibacter
OTU186	0	1	0	0	0	0	0	2	36	0.0095	Actinobacteria	Actinomycetia	Corynebacteriales	Mycobacteriaceae	Mycobacterium
OTU187	0	0	0	0	0	0	0	0	53	0.013	Actinobacteria	Actinomycetia	Kineosporiales	Kineosporiaceae	Kineosporia
OTU188	4	1	5	6	4	0	0	5	0	0.0061	Actinobacteria	Actinomycetia	Micrococcales	unclassified	unclassified
OTU189	4	1	0	0	19	0	0	3	0	0.0066	Actinobacteria	Actinomycetia	Micrococcales	unclassified	unclassified
OTU19	0	50	0	0	0	0	0	128	468	0.158	Actinobacteria	Actinomycetia	Pseudonocariales	Pseudonocardiaceae	Actinomycetospora
OTU190	0	0	3	0	11	7	0	4	0	0.0061	Bacteria candida phyla	unclassified	unclassified	unclassified	unclassified
OTU191	0	0	0	0	24	0	0	0	0	0.0059	Proteobacteria	Gammaproteobacteria	unclassified	unclassified	unclassified
OTU192	0	0	0	0	10	9	5	0	0	0.0059	Actinobacteria	Actinomycetia	Corynebacteriales	Corynebacteriaceae	Corynebacterium
OTU193	0	0	0	0	0	21	13	5	0	0.0095	Proteobacteria	Betaproteobacteria	Rhodocyclales	Zoogloeaceae	Zoogloea
OTU194	0	0	0	0	0	52	7	0	2	0.0149	Bacteroidetes	Bacteroidia	Bacteroidales	Bacteroidaceae	Bacteroides
OTU195	0	0	0	0	0	17	0	0	0	0.0042	Firmicutes	Bacilli	Bacillales	Paenibacillaceae	unclassified
OTU196	0	0	0	0	0	13	0	0	0	0.0032	Bacteroidetes	unclassified	unclassified	unclassified	unclassified
OTU197	8	2	1	11	0	30	0	18	58	0.0313	Actinobacteria	Actinomycetia	Corynebacteriales	Mycobacteriaceae	Mycobacterium
OTU198	0	0	0	0	0	23	1	0	0	0.0059	Bacteroidetes	unclassified	unclassified	unclassified	unclassified
OTU199	0	2	4	0	0	25	12	0	0	0.0105	Proteobacteria	Gammaproteobacteria	Aeromonadales	Aeromonadaceae	unclassified
OTU2	0	94	0	2	0	4711	0	1258	4549	2.5957	Cyanobacteria/Chloroplast	Chloroplast	Chloroplast	Chloroplast	Streptophyta
OTU20	0	0	103	0	0	629	8	0	3	0.1817	Actinobacteria	Actinomycetia	Micrococcales	Microbacteriaceae	unclassified
OTU200	0	2	0	0	0	0	0	10	32	0.0108	Actinobacteria	Actinomycetia	Pseudonocariales	Pseudonocardiaceae	Pseudonocardia
OTU201	0	0	0	0	0	0	0	0	38	0.0093	Proteobacteria	Alphaproteobacteria	Hyphomicrobiales	Methylobacteriaceae	Methylobacterium
OTU202	0	3	1	2	5	1	0	0	0	0.0029	unclassified Bacteria	unclassified	unclassified	unclassified	unclassified
OTU203	0	9	0	0	0	0	0	3	6	0.0044	Actinobacteria	Actinomycetia	Micrococcales	Microbacteriaceae	Curtobacterium
OTU204	0	3	3	0	0	15	23	7	0	0.0125	Actinobacteria	Actinomycetia	Bifidobacteriales	Bifidobacteriaceae	Bifidobacterium
OTU205	0	0	19	0	0	0	1	0	2	0.0054	Deinococcus-Thermus	Deinococci	Deinococcales	Deinococcaceae	Deinococcus
OTU206	0	0	6	0	0	13	0	0	0	0.0046	Proteobacteria	Alphaproteobacteria	Rhodobacterales	unclassified	unclassified
OTU207	0	0	0	6	0	0	0	9	0	0.0037	Proteobacteria	Betaproteobacteria	Rhodocyclales	unclassified	unclassified
OTU208	0	0	0	2	0	15	0	0	0	0.0042	Firmicutes	Clostridia	Eubacteriales	Oscillospiraceae	Anaerofilum
OTU209	0	1	0	35	7	0	0	4	0	0.0115	Actinobacteria	Actinomycetia	Actinomycetales	Actinomycetaceae	Actinomyces
OTU21	0	0	38	4	0	413	12	0	8	0.1162	Proteobacteria	Betaproteobacteria	Burkholderiales	unclassified	unclassified
OTU210	0	0	0	0	13	0	0	0	0	0.0032	Firmicutes	Clostridia	Eubacteriales	unclassified	unclassified
OTU211	0	0	0	0	18	0	0	0	1	0.0046	Proteobacteria	Betaproteobacteria	unclassified	unclassified	unclassified
OTU212	0	0	0	0	0	23	6	0	0	0.0071	Bacteroidetes	Bacteroidia	Bacteroidales	Bacteroidaceae	Bacteroides
OTU213	0	0	0	0	0	11	7	2	0	0.0049	Bacteroidetes	Bacteroidia	Bacteroidales	Prevotellaceae	Prevotella
OTU214	0	0	0	0	0	0	0	1	86	0.0213	Proteobacteria	Alphaproteobacteria	Hyphomicrobiales	Methylobacteriaceae	Methylobacterium
OTU215	0	0	0	0	0	0	0	0	23	0.0056	Proteobacteria	Alphaproteobacteria	Rhodospirillales	Rhodospirillaceae	Dongia
OTU216	0	0	0	0	0	0	0	0	44	0.0108	Proteobacteria	unclassified	unclassified	unclassified	unclassified
OTU217	0	0	0	0	0	0	0	0	21	0.0051	Proteobacteria	Betaproteobacteria	Burkholderiales	unclassified	unclassified
OTU218	4	0	0	0	11	0	0	0	0	0.0037	Bacteria candida phyla	unclassified	unclassified	unclassified	unclassified
OTU219	3	0	0	0	0	18	0	0	0	0.0051	Bacteroidetes	unclassified	unclassified	unclassified	unclassified
OTU22	0	3	0	0	0	0	0	0	548	0.1347	Actinobacteria	Actinomycetia	Pseudonocariales	Pseudonocardiaceae	Actinomycetospora
OTU220	0	0	9	0	0	7	0	0	0	0.0039	Bacteroidetes	Flavobacteriia	Flavobacteriales	Flavobacteriaceae	Arenibacter
OTU221	0	0	4	1	0	0	4	0	3	0.0029	Actinobacteria	Actinomycetia	Nakamurellales	Nakamurellaceae	Nakamurella
OTU222	0	1	0	5	8	0	2	0	2	0.0044	Actinobacteria	Actinomycetia	Corynebacteriales	Nocardiaceae	Williamsia
OTU223	0	0	0	5	7	0	3	3	1	0.0046	Proteobacteria	Alphaproteobacteria	Rhodobacterales	unclassified	unclassified
OTU224	0	0	0	0	0	15	0	0	0	0.0037	Proteobacteria	Alphaproteobacteria	Pelagibacterales	Pelagibacteraceae	Candidatus Pelagibacter
OTU225	0	0	0	0	0	28	2	0	0	0.0073	Firmicutes	Clostridia	Eubacteriales	Lachnospiraceae	unclassified
OTU226	0	0	0	0	0	17	1	0	0	0.0044	Cyanobacteria/Chloroplast	Chloroplast	Chloroplast	Chloroplast	Chlorophyta
OTU227	0	0	0	0	0	15	0	0	0	0.0037	Firmicutes	Clostridia	Eubacteriales	Eubacteriaceae	Eubacterium
OTU228	0	0	0	0	0	17	0	0	0	0.0042	Proteobacteria	Gammaproteobacteria	unclassified	unclassified	unclassified
OTU229	0	0	0	0	0	22	1	0	0	0.0056	Proteobacteria	Deltaproteobacteria	Syntrophobacterales	Syntrophaceae	Syntrophus
OTU23	0	0	0	0	8	265	89	1	0	0.0888	Proteobacteria	Deltaproteobacteria	Desulfobacterales	Desulfobulbaceae	Desulfovibrio
OTU230	0	0	0	0	9	19	0	0	5	0.0081	Proteobacteria	Alphaproteobacteria	Sphingomonadales	Erythrobacteraceae	Porphyrobacter
OTU231	0	0	0	0	0	16	0	4	0	0.0049	Firmicutes	unclassified	unclassified	unclassified	unclassified
OTU232	0	0	0	0	0	9	8	0	0	0.0042	unclassified Bacteria	unclassified	unclassified	unclassified	unclassified
OTU233	0	0	0	0	0	0	0	0	11	0.0027	Actinobacteria	Actinomycetia	Propionibacteriales	Nocardioidaceae	Nocardioides
OTU234	0	0	1	0	2	0	0	0	14	0.0042	Proteobacteria	unclassified	unclassified	unclassified	unclassified
OTU235	2	0	0	0	0	0	0	0	34	0.0088	Proteobacteria	Alphaproteobacteria	Hyphomicrobiales	Phyllobacteriaceae	unclassified
OTU236	0	4	0	3	8	0	0	0	0	0.0037	Proteobacteria	Alphaproteobacteria	Rhodobacterales	unclassified	unclassified
OTU237	0	0	4	0	0	9	0	1	2	0.0039	Bacteroidetes	Cytophagia	Cytophagales	Cyclobacteriaceae	Belliella
OTU238	0	0	6	5	1	2	0	0	0	0.0034	Bacteria candida phyla	unclassified	unclassified	unclassified	unclassified
OTU239	0	0	9	0	0	0	0	0	3	0.0029	Bacteroidetes	Flavobacteriia	Flavobacteriales	unclassified	unclassified
OTU24	17	7	59	26	65	49	25	35	17	0.0734	Actinobacteria	Actinomycetia	Micrococcales	Intrasporangiaceae	Tetrasphaera
OTU240	3	0	11	0	0	0	12	0	6	0.0078	Firmicutes	Bacilli	Bacillales	Bacillaceae	Bacillus
OTU241	0	0	14	0	0	7	4	0	1	0.0064	Actinobacteria	Actinomycetia	Frankiales	unclassified	unclassified
OTU242	0	0	0	11	0	0	0	0	0	0.0027	unclassified Bacteria	unclassified	unclassified	unclassified	unclassified
OTU243	0	0	0	0	0	16	0	11	1	0.0068	Proteobacteria	Alphaproteobacteria	Sphingomonadales	unclassified	unclassified
OTU244	0	0	5	0	0	26	0	0	0	0.0076	Bacteroidetes	Flavobacteriia	Flavobacteriales	unclassified	unclassified
OTU245	0	0	0	0	0	11	0	0	0	0.0027	Proteobacteria	Gammaproteobacteria	Alteromonadales	Pseudoalteromonadaceae	Pseudoalteromonas
OTU246	0	0	0	0	0	26	0	0	0	0.0064	Actinobacteria	Actinomycetia	Micrococcales	Microbacteriaceae	Leucobacter
OTU247	0	0	0	0	0	15	9	0	0	0.0059	Firmicutes	Clostridia	Eubacteriales	unclassified	unclassified
OTU248	0	0	0	2	0	21	0	0	0	0.0056	Bacteroidetes	Flavobacteriia	Flavobacteriales	Flavobacteriaceae	Flavobacterium
OTU249	0	0	0	0	0	22	0	5	0	0.0066	Proteobacteria	Betaproteobacteria	Burkholderiales	Burkholderiaceae	Polynucleobacter
OTU25	0	0	0	0	0	1	0	332	0	0.0814	Actinobacteria	Actinomycetia	Bifidobacteriales	Bifidobacteriaceae	Bifidobacterium
OTU250	0	0	0	0	0	18	0	10	0	0.0068	Firmicutes	Clostridia	Eubacteriales	Lachnospiraceae	Dorea
OTU251	0	0	0	0	0	36	8	0	0	0.0108	Bacteroidetes	Bacteroidia	Bacteroidales	Rikenellaceae	Anaerocella
OTU252	0	0	1	0	0	16	0	0	1	0.0044	Proteobacteria	Gammaproteobacteria	Alteromonadales	Idiomarinaceae	Idiomarina
OTU253	0	0	0	0	0	11	0	0	0	0.0027	Bacteroidetes	Bacteroidia	Bacteroidales	Tannerellaceae	Parabacteroides
OTU254	0	0	0	0	0	12	12	0	0	0.0059	Firmicutes	Bacilli	Bacillales	Planococcaceae	Rummeliibacillus
OTU255	0	0	0	0	0	5	11	0	0	0.0039	Bacteroidetes	Bacteroidia	Bacteroidales	Bacteroidaceae	Bacteroides
OTU256	0	0	0	0	0	0	10	0	0	0.0024	Proteobacteria	Betaproteobacteria	Burkholderiales	Comamonadaceae	unclassified
OTU257	0	1	2	0	0	0	0	6	38	0.0115	Proteobacteria	Deltaproteobacteria	Bdellovibrionales	Bacteriovoracaceae	Peredibacter
OTU258	0	0	0	2	0	0	0	0	18	0.0049	Actinobacteria	Thermoleophilia	Solirubrobacterales	Conexibacteraceae	Conexibacter
OTU259	0	0	0	0	0	0	0	0	21	0.0051	Proteobacteria	Deltaproteobacteria	Bdellovibrionales	Bdellovibrionaceae	Bdellovibrio
OTU26	10	12	31	45	10	271	100	8	23	0.1247	Actinobacteria	Actinomycetia	Propionibacteriales	Propionibacteriaceae	Propionibacterium
OTU260	0	0	0	0	0	2	0	0	38	0.0098	Proteobacteria	Alphaproteobacteria	Caulobacterales	Caulobacteraceae	Caulobacter
OTU261	0	0	0	0	0	0	0	0	19	0.0046	Proteobacteria	Deltaproteobacteria	Bdellovibrionales	Bdellovibrionaceae	Bdellovibrio
OTU262	0	0	0	0	0	0	0	0	26	0.0064	Actinobacteria	Actinomycetia	Micrococcales	Microbacteriaceae	unclassified
OTU263	0	0	0	0	0	0	0	0	13	0.0032	Actinobacteria	Actinomycetia	Propionibacteriales	unclassified	unclassified
OTU264	0	0	0	0	0	0	0	0	21	0.0051	Actinobacteria	unclassified	unclassified	unclassified	unclassified
OTU265	7	0	0	9	0	0	6	4	0	0.0064	Bacteroidetes	Flavobacteriia	Flavobacteriales	Flavobacteriaceae	Capnocytophaga
OTU266	3	0	0	0	0	3	4	0	2	0.0029	Proteobacteria	Alphaproteobacteria	Rhodobacterales	Rhodobacteraceae	Paracoccus
OTU267	11	0	0	0	0	7	0	0	0	0.0044	Actinobacteria	Actinomycetia	Propionibacteriales	Propionibacteriaceae	Luteococcus
OTU268	0	0	1	0	0	12	0	0	0	0.0032	Bacteroidetes	Flavobacteriia	Flavobacteriales	unclassified	unclassified
OTU269	1	0	3	1	19	12	0	0	2	0.0093	Proteobacteria	Gammaproteobacteria	Pseudomonadales	Pseudomonadaceae	Pseudomonas
OTU27	25	13	47	84	99	112	54	50	29	0.1255	Actinobacteria	Actinomycetia	Micrococcales	Micrococcaceae	Kocuria
OTU270	0	0	0	9	0	0	2	0	0	0.0027	Bacteria candida phyla	unclassified	unclassified	unclassified	unclassified
OTU271	0	0	0	0	14	0	0	0	0	0.0034	Actinobacteria	Acidimicrobiia	Acidimicrobiales	Ilumatobacteriaceae	Ilumatobacter
OTU272	0	0	0	0	18	0	0	0	0	0.0044	Firmicutes	Clostridia	Eubacteriales	Eubacteriales Incertae Sedis XI	Anaerovorax
OTU273	0	0	0	0	13	0	0	0	0	0.0032	Actinobacteria	Actinomycetia	Micrococcales	Beutenbergiaceae	Miniimonas
OTU274	0	0	0	0	9	3	0	0	0	0.0029	Actinobacteria	unclassified	unclassified	unclassified	unclassified
OTU275	0	5	0	7	0	66	13	0	0	0.0223	Proteobacteria	Gammaproteobacteria	Aeromonadales	Aeromonadaceae	Tolumonas
OTU276	0	0	0	0	0	6	7	0	0	0.0032	Firmicutes	Bacilli	Lactobacillales	Lactobacillaceae	Lactobacillus
OTU277	0	0	0	0	0	5	12	0	0	0.0042	Firmicutes	Bacilli	Lactobacillales	Aerococcaceae	Facklamia
OTU278	0	0	0	0	0	10	0	0	0	0.0024	Bacteroidetes	Sphingobacteriia	unclassified	unclassified	unclassified
OTU279	0	0	0	0	0	12	0	0	0	0.0029	Bacteroidetes	Bacteroidia	Bacteroidales	Paludibacteraceae	Paludibacter
OTU28	0	0	33	0	0	276	2	0	4	0.077	Actinobacteria	Nitriliruptoria	Nitriliruptorales	Nitriliruptoraceae	Nitriliruptor
OTU280	0	0	0	0	0	12	0	0	0	0.0029	Bacteroidetes	Flavobacteriia	Flavobacteriales	unclassified	unclassified
OTU281	0	0	0	0	0	10	0	0	0	0.0024	Proteobacteria	Deltaproteobacteria	Desulfobacterales	Desulfobulbaceae	Desulfovibrio
OTU282	0	0	0	0	0	13	0	0	0	0.0032	Actinobacteria	Rubrobacteria	unclassified	unclassified	unclassified
OTU283	0	0	0	0	0	12	0	0	0	0.0029	Actinobacteria	Actinomycetia	Micrococcales	Microbacteriaceae	unclassified
OTU284	0	0	0	0	0	10	0	0	0	0.0024	Firmicutes	Clostridia	Eubacteriales	Lachnospiraceae	unclassified
OTU285	1	0	0	16	3	50	16	0	13	0.0242	Proteobacteria	Gammaproteobacteria	Xanthomonadales	Xanthomonadaceae	unclassified
OTU286	0	0	0	0	0	10	0	0	0	0.0024	Bacteroidetes	Flavobacteriia	Flavobacteriales	Flavobacteriaceae	Flavobacterium
OTU287	0	0	0	0	0	10	0	0	0	0.0024	Bacteroidetes	Bacteroidia	Bacteroidales	unclassified	unclassified
OTU288	0	1	0	0	0	11	2	0	0	0.0034	Proteobacteria	Deltaproteobacteria	Desulfuromonadales	Geobacteraceae	Geobacter
OTU289	0	0	0	0	0	20	0	0	0	0.0049	Verrucomicrobia	unclassified	unclassified	unclassified	unclassified
OTU29	0	0	0	0	0	0	0	2	400	0.0983	Proteobacteria	Alphaproteobacteria	Caulobacterales	Caulobacteraceae	Asticcacaulis
OTU290	0	0	0	0	0	11	13	0	0	0.0059	Bacteroidetes	Bacteroidia	Bacteroidales	Prolixibacteraceae	unclassified
OTU291	0	0	0	0	0	7	15	0	0	0.0054	Proteobacteria	Epsilonproteobacteria	Campylobacterales	unclassified	unclassified
OTU292	8	0	5	0	8	5	0	5	76	0.0262	Actinobacteria	Actinomycetia	Propionibacteriales	Propionibacteriaceae	unclassified
OTU293	2	0	20	8	0	30	5	28	4	0.0237	Bacteroidetes	Flavobacteriia	Flavobacteriales	Weeksellaceae	Chryseobacterium
OTU294	0	0	0	0	0	0	0	19	18	0.009	Proteobacteria	Alphaproteobacteria	Hyphomicrobiales	unclassified	unclassified
OTU295	0	0	0	0	0	0	0	0	11	0.0027	Actinobacteria	Rubrobacteria	Rubrobacterales	Rubrobacteraceae	Rubrobacter
OTU296	0	0	4	0	0	3	8	0	18	0.0081	Proteobacteria	Alphaproteobacteria	Sphingomonadales	Sphingomonadaceae	Sphingobium
OTU297	0	0	0	0	0	0	0	0	16	0.0039	Bacteroidetes	Chitinophagia	unclassified	unclassified	unclassified
OTU298	0	0	0	0	0	0	0	0	40	0.0098	Proteobacteria	Alphaproteobacteria	Hyphomicrobiales	Methylobacteriaceae	Methylobacterium
OTU299	0	0	0	0	0	0	0	0	18	0.0044	Proteobacteria	Alphaproteobacteria	Rhodospirillales	Azospirillaceae	Azospirillum
OTU3	1232	1593	1343	993	1196	943	682	872	334	2.2469	Proteobacteria	Betaproteobacteria	Burkholderiales	Burkholderiaceae	Burkholderia
OTU30	0	0	0	0	0	0	0	0	344	0.0841	Actinobacteria	Actinomycetia	Geodermatophilales	Geodermatophilaceae	Geodermatophilus
OTU300	0	0	0	0	0	0	0	0	22	0.0054	Bacteroidetes	Cytophagia	Cytophagales	unclassified	unclassified
OTU301	0	0	0	0	0	0	0	0	18	0.0044	Proteobacteria	Alphaproteobacteria	Hyphomicrobiales	Hyphomicrobiaceae	Hyphomicrobium
OTU302	8	0	1	1	0	0	0	0	0	0.0024	Actinobacteria	Actinomycetia	Propionibacteriales	unclassified	unclassified
OTU303	5	1	1	11	8	24	9	0	5	0.0157	Actinobacteria	Actinomycetia	Micrococcales	Intrasporangiaceae	Knoellia
OTU304	6	0	0	0	0	0	0	5	0	0.0027	Proteobacteria	Gammaproteobacteria	Cardiobacteriales	Cardiobacteriaceae	Cardiobacterium
OTU305	0	4	0	0	0	0	0	18	1	0.0056	unclassified Bacteria	unclassified	unclassified	unclassified	unclassified
OTU306	0	1	0	0	0	9	0	0	2	0.0029	Firmicutes	Bacilli	Lactobacillales	Lactobacillaceae	Lactobacillus
OTU307	13	6	0	2	64	3	0	0	43	0.032	Proteobacteria	Betaproteobacteria	Burkholderiales	Oxalobacteraceae	Herbaspirillum
OTU308	0	0	4	0	5	0	0	9	0	0.0044	Bacteroidetes	Bacteroidia	Bacteroidales	Porphyromonadaceae	Porphyromonas
OTU309	0	0	5	0	0	6	0	0	0	0.0027	Bacteroidetes	Flavobacteriia	Flavobacteriales	unclassified	unclassified
OTU31	0	0	0	0	7	210	69	0	0	0.0699	Proteobacteria	Epsilonproteobacteria	Campylobacterales	Arcobacteraceae	Arcobacter
OTU310	0	0	7	0	0	0	0	0	0	0.0017	Bacteria candida phyla	unclassified	unclassified	unclassified	unclassified
OTU311	0	0	0	12	0	3	0	0	0	0.0037	Bacteroidetes	Bacteroidia	Bacteroidales	unclassified	unclassified
OTU312	0	0	0	3	0	22	0	0	0	0.0061	Firmicutes	Negativicutes	Veilonellales	Veillonellaceae	Veillonella
OTU313	0	0	0	8	0	0	0	0	0	0.002	Firmicutes	Bacilli	Bacillales	Alicyclobacillaceae	Tumebacillus
OTU314	0	0	0	11	0	0	0	0	0	0.0027	Proteobacteria	Gammaproteobacteria	unclassified	unclassified	unclassified
OTU315	0	1	0	9	0	0	0	0	0	0.0024	Proteobacteria	Alphaproteobacteria	Hyphomicrobiales	unclassified	unclassified
OTU316	0	0	0	11	0	0	0	0	0	0.0027	Spirochaetes	Spirochaetia	Spirochaetales	Treponemataceae	Treponema
OTU317	0	0	0	1	0	10	6	0	7	0.0059	Actinobacteria	Actinomycetia	Propionibacteriales	Propionibacteriaceae	Propionicimonas
OTU318	0	0	0	0	0	7	0	0	4	0.0027	Bacteroidetes	Balneolia	Balbeolaceae	Balneolalcae	Balneola
OTU319	0	0	1	0	0	11	0	0	0	0.0029	Proteobacteria	Alphaproteobacteria	Rhodobacterales	unclassified	unclassified
OTU32	0	6	0	1	9	180	92	0	0	0.0704	Bacteroidetes	Bacteroidia	Bacteroidales	Paludibacteraceae	Paludibacter
OTU320	0	0	0	0	0	11	0	0	4	0.0037	Proteobacteria	Alphaproteobacteria	Hyphomicrobiales	unclassified	unclassified
OTU321	0	0	0	0	0	10	0	0	0	0.0024	Actinobacteria	Actinomycetia	Micrococcales	unclassified	unclassified
OTU322	0	0	0	0	0	14	0	0	0	0.0034	Bacteroidetes	Bacteroidia	Bacteroidales	unclassified	unclassified
OTU323	0	0	0	0	0	9	0	0	0	0.0022	unclassified Bacteria	unclassified	unclassified	unclassified	unclassified
OTU324	1	0	0	0	0	20	0	2	0	0.0056	Proteobacteria	Betaproteobacteria	Burkholderiales	Comamonadaceae	unclassified
OTU325	0	0	0	0	0	9	0	0	0	0.0022	unclassified Bacteria	unclassified	unclassified	unclassified	unclassified
OTU326	0	0	0	0	0	7	3	0	0	0.0024	Firmicutes	Clostridia	Eubacteriales	Lachnospiraceae	Coprococcus
OTU327	0	0	0	0	0	16	1	0	0	0.0042	unclassified Bacteria	unclassified	unclassified	unclassified	unclassified
OTU328	0	0	0	0	0	9	0	0	0	0.0022	Firmicutes	Clostridia	Eubacteriales	Lachnospiraceae	Ruminococcus
OTU329	0	0	0	0	0	15	0	0	0	0.0037	Bacteroidetes	Bacteroidia	Bacteroidales	Paludibacteraceae	Paludibacter
OTU33	0	0	0	0	0	0	0	0	225	0.055	Actinobacteria	Actinomycetia	Micromonosporales	Micromonosporaceae	unclassified
OTU330	0	0	0	0	0	15	0	0	0	0.0037	Bacteroidetes	Flavobacteriia	Flavobacteriales	Flavobacteriaceae	Polaribacter
OTU331	0	0	0	0	0	6	0	0	0	0.0015	Proteobacteria	Gammaproteobacteria	Alteromonadales	Alteromonadaceae	Alishewanella
OTU332	0	0	0	0	0	13	1	0	2	0.0039	Firmicutes	Clostridia	Eubacteriales	Oscillospiraceae	Oscillibacter
OTU333	0	0	0	0	0	21	12	0	0	0.0081	Bacteroidetes	Bacteroidia	Bacteroidales	Prevotellaceae	Prevotella
OTU334	0	0	0	0	0	0	13	0	0	0.0032	Firmicutes	Clostridia	Eubacteriales	Peptostreptococcaceae	Acetoanaerobium
OTU335	0	0	0	0	0	0	9	0	0	0.0022	Bacteroidetes	unclassified	unclassified	unclassified	unclassified
OTU336	0	0	0	0	0	8	9	0	0	0.0042	Proteobacteria	Betaproteobacteria	Rhodocyclales	unclassified	unclassified
OTU337	0	0	0	5	0	2	0	23	7	0.009	Bacteroidetes	Flavobacteriia	Flavobacteriales	Flavobacteriaceae	Flavobacterium
OTU338	0	0	0	0	0	0	0	0	8	0.002	Bacteroidetes	Cytophagia	Cytophagales	Hymenobacteraceae	Hymenobacter
OTU339	0	0	0	0	0	0	0	0	16	0.0039	Actinobacteria	Actinomycetia	Micrococcales	Microbacteriaceae	Microbacterium
OTU34	0	0	19	0	0	186	0	0	1	0.0504	Actinobacteria	Acidimicrobiia	Acidimicrobiales	Ilumatobacteriaceae	Ilumatobacter
OTU340	0	0	0	0	0	0	0	0	53	0.013	Proteobacteria	Alphaproteobacteria	Hyphomicrobiales	Aurantimonadaceae	unclassified
OTU341	0	1	0	0	0	0	0	0	53	0.0132	Proteobacteria	Alphaproteobacteria	Hyphomicrobiales	unclassified	unclassified
OTU342	0	0	0	0	0	0	0	0	12	0.0029	Actinobacteria	Actinomycetia	Propionibacteriales	Nocardioidaceae	Nocardioides
OTU343	0	0	0	0	0	0	0	0	7	0.0017	Firmicutes	Bacilli	Bacillales	Paenibacillaceae	Paenibacillus
OTU344	0	0	0	0	0	0	0	0	9	0.0022	Bacteroidetes	Cytophagia	Cytophagales	unclassified	unclassified
OTU345	2	0	0	6	0	0	0	0	0	0.002	Bacteroidetes	Bacteroidia	Bacteroidales	unclassified	unclassified
OTU346	6	0	0	0	0	0	0	0	0	0.0015	Firmicutes	Bacilli	Bacillales	Bacillaceae	Marinococcus
OTU347	2	0	0	0	12	0	0	0	4	0.0044	Firmicutes	Bacilli	Bacillales	Listeriaceae	unclassified
OTU348	1	1	0	0	0	0	0	6	0	0.002	Firmicutes	Clostridia	Eubacteriales	Eubacteriales Incertae Sedis XI	Anaerovorax
OTU349	0	4	5	0	0	10	0	0	0	0.0046	Firmicutes	Clostridia	Eubacteriales	Clostridiaceae	Clostridium
OTU35	0	0	7	0	0	170	2	6	8	0.0472	Firmicutes	unclassified	unclassified	unclassified	unclassified
OTU350	0	8	0	0	0	0	0	0	0	0.002	Proteobacteria	Oligoflexia	Oligoflexales	Oligoflexaceae	Oligoflexus
OTU351	0	0	2	0	0	7	0	0	0	0.0022	Bacteroidetes	Flavobacteriia	Flavobacteriales	Crocinitomicaceae	Wandonia
OTU352	0	0	3	5	0	0	0	0	1	0.0022	Firmicutes	Clostridia	Eubacteriales	Oscillospiraceae	unclassified
OTU353	0	0	0	7	0	0	0	0	0	0.0017	unclassified Bacteria	unclassified	unclassified	unclassified	unclassified
OTU354	0	0	0	11	0	0	0	0	0	0.0027	Bacteroidetes	unclassified	unclassified	unclassified	unclassified
OTU355	0	0	0	10	0	0	0	0	0	0.0024	unclassified Bacteria	unclassified	unclassified	unclassified	unclassified
OTU356	0	0	0	11	0	0	0	2	0	0.0032	Actinobacteria	Actinomycetia	Micrococcales	unclassified	unclassified
OTU357	3	0	0	0	9	3	0	0	0	0.0037	Actinobacteria	Actinomycetia	Micrococcales	Micrococcaceae	unclassified
OTU358	0	0	0	0	19	0	0	0	0	0.0046	Firmicutes	Clostridia	Eubacteriales	Peptostreptococcaceae	Peptostreptococcus
OTU359	2	0	5	0	10	0	0	0	0	0.0042	Proteobacteria	Alphaproteobacteria	Rhodobacterales	Rhodobacteraceae	Paracoccus
OTU36	0	20	0	0	0	137	0	26	215	0.0973	unclassified Bacteria	unclassified	unclassified	unclassified	unclassified
OTU360	0	2	0	0	11	0	0	0	2	0.0037	Proteobacteria	Betaproteobacteria	Burkholderiales	Burkholderiaceae	Lautropia
OTU361	0	0	0	0	9	0	0	0	0	0.0022	Proteobacteria	unclassified	unclassified	unclassified	unclassified
OTU362	0	0	0	0	6	0	3	0	1	0.0024	Proteobacteria	Alphaproteobacteria	Rhodobacterales	Rhodobacteraceae	Paracoccus
OTU363	0	0	0	0	0	6	3	0	0	0.0022	Proteobacteria	Deltaproteobacteria	Syntrophohabdales	Syntrophorhabdaceae	Syntrophorhabdus
OTU364	0	0	0	0	0	14	0	0	0	0.0034	Firmicutes	Negativicutes	Acidaminococcales	Acidaminococcaceae	Phascolarctobacterium
OTU365	0	0	0	0	0	11	0	0	0	0.0027	unclassified Bacteria	unclassified	unclassified	unclassified	unclassified
OTU366	0	0	1	0	0	15	0	0	0	0.0039	Proteobacteria	Gammaproteobacteria	unclassified	unclassified	Pseudohongiella
OTU367	0	0	0	0	0	16	2	0	0	0.0044	Firmicutes	Clostridia	Eubacteriales	Oscillospiraceae	Faecalibacterium
OTU368	0	0	0	0	0	5	0	0	0	0.0012	Proteobacteria	Epsilonproteobacteria	Campylobacterales	Campylobacteraceae	Campylobacter
OTU369	0	0	0	0	0	13	0	0	0	0.0032	Proteobacteria	Betaproteobacteria	Rhodocyclales	unclassified	unclassified
OTU37	0	0	10	0	0	125	72	0	0	0.0506	Proteobacteria	Betaproteobacteria	Burkholderiales	Comamonadaceae	unclassified
OTU370	0	0	0	0	0	15	0	0	2	0.0042	Actinobacteria	Actinomycetia	Micrococcales	unclassified	unclassified
OTU371	0	0	0	0	0	11	0	0	0	0.0027	Proteobacteria	Gammaproteobacteria	unclassified	unclassified	unclassified
OTU372	0	0	0	0	0	10	0	0	0	0.0024	Bacteroidetes	unclassified	unclassified	unclassified	unclassified
OTU373	0	0	0	0	0	12	0	0	0	0.0029	Verrucomicrobia	unclassified	unclassified	unclassified	unclassified
OTU374	0	0	0	0	0	7	0	0	0	0.0017	unclassified Bacteria	unclassified	unclassified	unclassified	unclassified
OTU375	3	1	4	6	2	10	0	6	0	0.0078	Actinobacteria	Actinomycetia	Micrococcales	Micrococcaceae	Rothia
OTU376	0	0	0	0	0	9	0	0	0	0.0022	Bacteria candida phyla	unclassified	unclassified	unclassified	unclassified
OTU377	0	0	0	0	0	14	0	0	0	0.0034	Spirochaetes	Spirochaetia	Spirochaetales	Treponemataceae	Treponema
OTU378	0	0	0	0	0	9	0	0	0	0.0022	Ignavibacteriae	Ignavibacteria	Ignavibacteriales	Ignavibacteriaceae	Ignavibacterium
OTU379	0	0	0	0	0	12	0	0	0	0.0029	Chlamydiae	Chlamydiia	unclassified	unclassified	unclassified
OTU38	6	7	32	30	30	36	11	22	11	0.0452	Bacteroidetes	Flavobacteriia	Flavobacteriales	Weeksellaceae	Chryseobacterium
OTU380	0	0	0	0	0	18	0	0	0	0.0044	Firmicutes	Clostridia	Eubacteriales	Oscillospiraceae	unclassified
OTU381	0	0	0	0	0	6	0	0	0	0.0015	Proteobacteria	Deltaproteobacteria	Bdellovibrionales	Bacteriovoracaceae	Bacteriovorax
OTU382	0	0	0	0	0	7	0	0	0	0.0017	Bacteroidetes	Bacteroidia	Bacteroidales	Dysgonomonadaceae	Dysgonomonas
OTU383	0	0	0	0	0	9	0	0	0	0.0022	Bacteroidetes	Flavobacteriia	Flavobacteriales	Flavobacteriaceae	Flavobacterium
OTU384	0	0	0	0	0	9	0	0	0	0.0022	Bacteroidetes	Bacteroidia	Bacteroidales	Dysgonomonadaceae	Dysgonomonas
OTU385	0	0	0	0	0	8	0	0	0	0.002	Chloroflexi	Caldilineae	Caldilineales	Caldilineaceae	Caldilinea
OTU386	0	0	0	0	0	14	0	0	0	0.0034	Actinobacteria	Actinomycetia	Propionibacteriales	unclassified	unclassified
OTU387	0	0	0	0	0	10	0	0	0	0.0024	Firmicutes	Clostridia	Eubacteriales	Lachnospiraceae	unclassified
OTU388	0	0	0	0	0	7	0	0	7	0.0034	Proteobacteria	Alphaproteobacteria	unclassified	unclassified	unclassified
OTU389	0	1	0	0	0	0	8	0	0	0.0022	Firmicutes	Clostridia	Eubacteriales	Oscillospiraceae	Oscillibacter
OTU39	0	0	4	0	16	158	51	16	6	0.0614	Firmicutes	Bacilli	Lactobacillales	Streptococcaceae	Streptococcus
OTU390	0	0	0	0	0	0	6	0	0	0.0015	Bacteroidetes	Bacteroidia	Bacteroidales	Prolixibacteraceae	unclassified
OTU391	0	0	0	0	0	5	7	8	0	0.0049	Firmicutes	Clostridia	Eubacteriales	Oscillospiraceae	Faecalibacterium
OTU392	0	0	0	0	0	0	8	0	0	0.002	Firmicutes	Clostridia	Eubacteriales	Oscillospiraceae	unclassified
OTU393	0	0	0	0	0	6	7	2	0	0.0037	Proteobacteria	Alphaproteobacteria	Hyphomicrobiales	Methylocystaceae	Methylocystis
OTU394	0	0	0	0	0	0	6	0	0	0.0015	Bacteria candida phyla	unclassified	unclassified	unclassified	unclassified
OTU395	0	0	0	0	0	0	8	0	0	0.002	Bacteroidetes	Bacteroidia	Bacteroidales	unclassified	unclassified
OTU396	0	0	0	0	0	0	7	0	0	0.0017	Proteobacteria	Betaproteobacteria	unclassified	unclassified	unclassified
OTU397	0	0	0	0	9	0	4	1	3	0.0042	Proteobacteria	Betaproteobacteria	unclassified	unclassified	unclassified
OTU398	0	0	0	0	0	0	0	7	0	0.0017	Chlamydiae	Chlamydiia	unclassified	unclassified	unclassified
OTU399	0	0	0	0	0	0	0	9	0	0.0022	Acidobacteria	Acidobacteria Gp1	unclassified	unclassified	unclassified
OTU4	0	171	0	2	0	2912	0	111	2760	1.4566	Firmicutes	Bacilli	Bacillales	unclassified	unclassified
OTU40	11	28	44	17	7	28	25	21	11	0.047	Proteobacteria	Gammaproteobacteria	unclassified	unclassified	unclassified
OTU400	0	0	0	0	0	0	0	0	28	0.0068	Proteobacteria	Alphaproteobacteria	Hyphomicrobiales	Aurantimonadaceae	Aureimonas
OTU401	0	0	0	0	0	0	0	0	12	0.0029	Proteobacteria	Alphaproteobacteria	Hyphomicrobiales	unclassified	unclassified
OTU402	0	0	0	0	0	0	0	0	22	0.0054	Proteobacteria	Alphaproteobacteria	Hyphomicrobiales	Methylobacteriaceae	Methylobacterium
OTU403	0	0	0	0	0	0	0	0	29	0.0071	Proteobacteria	Alphaproteobacteria	Hyphomicrobiales	Aurantimonadaceae	unclassified
OTU404	0	0	0	0	0	0	0	0	12	0.0029	Proteobacteria	Alphaproteobacteria	Hyphomicrobiales	Methylobacteriaceae	Methylobacterium
OTU405	0	0	0	0	0	0	0	0	9	0.0022	Proteobacteria	Alphaproteobacteria	Hyphomicrobiales	unclassified	unclassified
OTU406	0	2	1	7	0	4	0	0	56	0.0171	Actinobacteria	Actinomycetia	Propionibacteriales	Nocardioidaceae	Nocardioides
OTU407	0	0	0	0	0	0	0	0	5	0.0012	Proteobacteria	Betaproteobacteria	Burkholderiales	unclassified	unclassified
OTU408	0	0	0	0	0	0	5	0	20	0.0061	Actinobacteria	Actinomycetia	Pseudonocariales	Pseudonocardiaceae	Pseudonocardia
OTU409	0	0	0	0	0	0	0	0	22	0.0054	unclassified Bacteria	unclassified	unclassified	unclassified	unclassified
OTU41	0	0	22	0	0	146	10	4	3	0.0452	unclassified Bacteria	unclassified	unclassified	unclassified	unclassified
OTU410	0	0	0	0	0	0	0	0	53	0.013	Actinobacteria	Actinomycetia	Micromonosporales	Micromonosporaceae	Actinoplanes
OTU411	0	0	0	0	0	0	0	0	7	0.0017	Proteobacteria	Betaproteobacteria	Burkholderiales	unclassified	unclassified
OTU412	0	4	0	0	0	0	0	0	30	0.0083	Actinobacteria	Actinomycetia	Jatrophihabitantales	Jatrophihabitantaceae	Jatrophihabitans
OTU413	0	0	0	0	0	0	0	0	9	0.0022	Proteobacteria	Alphaproteobacteria	unclassified	unclassified	unclassified
OTU414	0	0	0	0	0	0	0	0	11	0.0027	Armatimonadetes	unclassified	unclassified	unclassified	unclassified
OTU415	0	0	0	0	0	8	0	0	15	0.0056	Actinobacteria	Actinomycetia	Streptomycetales	Streptomycetaceae	Streptomyces
OTU416	3	0	0	0	0	0	0	3	0	0.0015	Firmicutes	Clostridia	Eubacteriales	unclassified	unclassified
OTU417	1	0	0	0	0	0	0	7	0	0.002	Firmicutes	Tissierellia	Tissierellales	Peptoniphilaceae	Finegoldia
OTU418	8	0	0	0	0	0	0	0	0	0.002	Acidobacteria	Acidobacteria Gp10	unclassified	unclassified	unclassified
OTU419	0	9	0	0	0	0	0	5	6	0.0049	Proteobacteria	Alphaproteobacteria	Hyphomicrobiales	Rhizobiaceae	Rhizobium
OTU42	22	2	30	52	80	87	26	45	24	0.09	Actinobacteria	Actinomycetia	Corynebacteriales	Gordoniaceae	Gordonia
OTU420	0	4	1	0	0	0	5	0	1	0.0027	Proteobacteria	Alphaproteobacteria	Hyphomicrobiales	unclassified	unclassified
OTU421	0	7	0	0	0	0	0	0	0	0.0017	unclassified Bacteria	unclassified	unclassified	unclassified	unclassified
OTU422	0	5	0	0	0	0	0	0	13	0.0044	Bacteroidetes	Cytophagia	Cytophagales	Spirosomaceae	Spirosoma
OTU423	0	9	0	0	0	0	0	0	2	0.0027	Proteobacteria	Alphaproteobacteria	Hyphomicrobiales	Aurantimonadaceae	Aureimonas
OTU424	0	0	6	0	0	0	0	0	0	0.0015	Actinobacteria	Rubrobacteria	unclassified	unclassified	unclassified
OTU425	0	0	5	0	0	0	0	0	0	0.0012	Bacteria candida phyla	unclassified	unclassified	unclassified	unclassified
OTU426	0	0	6	0	0	0	0	0	0	0.0015	Proteobacteria	Betaproteobacteria	unclassified	unclassified	unclassified
OTU427	0	0	0	6	0	0	1	0	0	0.0017	Proteobacteria	Betaproteobacteria	Nitrosomonadales	Methylophilaceae	unclassified
OTU428	0	0	0	5	0	4	2	0	2	0.0032	Proteobacteria	Alphaproteobacteria	Sphingomonadales	Sphingomonadaceae	Sphingomonas
OTU429	0	0	0	14	0	0	0	0	0	0.0034	Firmicutes	Tissierellia	Tissierellales	Tissierellaceae	Tissierella
OTU43	0	0	46	0	0	143	0	0	2	0.0467	Bacteroidetes	Flavobacteriia	Flavobacteriales	unclassified	unclassified
OTU430	0	0	1	7	3	3	0	4	0	0.0044	Actinobacteria	Actinomycetia	Geodermatophilales	Geodermatophilaceae	Blastococcus
OTU431	0	0	0	8	0	0	0	0	0	0.002	Firmicutes	Clostridia	Eubacteriales	Oscillospiraceae	unclassified
OTU432	0	0	0	11	0	0	0	0	0	0.0027	Bacteroidetes	Bacteroidia	Bacteroidales	Prevotellaceae	Prevotella
OTU433	0	2	0	4	0	0	0	3	2	0.0027	Proteobacteria	Alphaproteobacteria	Sphingomonadales	Sphingomonadaceae	Sphingomonas
OTU434	0	0	0	4	0	0	0	0	0	0.001	Proteobacteria	Alphaproteobacteria	Rhodospirillales	Acetobacteraceae	Roseomonas
OTU435	0	0	0	0	6	0	0	0	0	0.0015	Verrucomicrobia	Verrucomicrobiae	Verrucomicrobiales	Verrucomicrobiaceae	Roseimicrobium
OTU436	0	0	0	0	9	4	0	0	0	0.0032	Actinobacteria	Rubrobacteria	unclassified	unclassified	unclassified
OTU437	0	0	0	0	5	0	0	0	0	0.0012	unclassified Bacteria	unclassified	unclassified	unclassified	unclassified
OTU438	0	0	0	0	6	0	5	0	0	0.0027	Firmicutes	Clostridia	Eubacteriales	Peptostreptococcaceae	Proteocatella
OTU439	0	0	0	0	6	0	0	3	2	0.0027	Actinobacteria	Acidimicrobiia	Acidimicrobiales	Iamiaceae	Iamia
OTU44	0	0	0	0	10	1	0	15	175	0.0492	Actinobacteria	Actinomycetia	Propionibacteriales	Nocardioidaceae	Nocardioides
OTU440	0	0	0	0	7	13	0	0	0	0.0049	Proteobacteria	Gammaproteobacteria	unclassified	unclassified	unclassified
OTU441	0	0	0	0	0	7	0	0	0	0.0017	Bacteroidetes	Bacteroidia	Bacteroidales	Bacteroidaceae	Bacteroides
OTU442	0	0	0	0	0	8	0	0	0	0.002	Firmicutes	Bacilli	Lactobacillales	Enterococcaceae	Enterococcus
OTU443	0	0	0	0	0	8	0	0	0	0.002	Proteobacteria	Gammaproteobacteria	Methylococcales	Methylococcaceae	Methylomicrobium
OTU444	0	0	0	0	0	15	0	0	0	0.0037	Firmicutes	Clostridia	Eubacteriales	Peptostreptococcaceae	Romboutsia
OTU445	0	0	0	0	0	6	0	0	0	0.0015	Actinobacteria	Actinomycetia	Micrococcales	Micrococcaceae	Rothia
OTU446	0	0	0	0	0	6	0	0	0	0.0015	Bacteroidetes	Bacteroidia	Bacteroidales	unclassified	unclassified
OTU447	0	0	0	0	0	9	0	0	0	0.0022	Bacteroidetes	Bacteroidia	Bacteroidales	unclassified	unclassified
OTU448	0	0	0	0	0	10	0	0	0	0.0024	Bacteroidetes	unclassified	unclassified	unclassified	unclassified
OTU449	0	0	0	0	0	5	0	0	0	0.0012	Bacteroidetes	Cytophagia	Cytophagales	Cyclobacteriaceae	Cyclobacterium
OTU45	21	4	35	47	58	62	29	18	181	0.1127	Proteobacteria	Alphaproteobacteria	Caulobacterales	Caulobacteraceae	Brevundimonas
OTU450	0	0	0	0	0	9	0	0	0	0.0022	Bacteroidetes	Bacteroidia	Bacteroidales	Paludibacteraceae	Paludibacter
OTU451	0	0	0	0	0	6	0	0	0	0.0015	Firmicutes	Clostridia	Eubacteriales	Lachnospiraceae	Blautia
OTU452	0	0	0	0	0	8	0	0	1	0.0022	Bacteroidetes	Chitinophagia	Chitinophagales	Chitinophagaceae	Ferruginibacter
OTU453	0	0	0	0	0	5	0	0	0	0.0012	Firmicutes	Clostridia	Eubacteriales	Oscillospiraceae	unclassified
OTU454	0	1	0	0	0	11	0	0	0	0.0029	Proteobacteria	Alphaproteobacteria	Sphingomonadales	Sphingomonadaceae	Sphingopyxis
OTU455	0	0	0	0	0	10	0	0	0	0.0024	Acidobacteria	Acidobacteria Gp3	unclassified	unclassified	unclassified
OTU456	0	0	0	0	0	6	0	0	0	0.0015	Bacteroidetes	Bacteroidia	Bacteroidales	unclassified	unclassified
OTU457	0	0	0	0	0	9	0	0	0	0.0022	Bacteroidetes	Cytophagia	Cytophagales	Cyclobacteriaceae	Algoriphagus
OTU458	0	0	0	0	0	8	0	0	0	0.002	Firmicutes	Bacilli	Lactobacillales	Lactobacillaceae	Weissella
OTU459	0	0	0	0	0	7	0	0	0	0.0017	Firmicutes	Clostridia	Eubacteriales	Lachnospiraceae	unclassified
OTU46	0	0	0	0	0	149	27	0	0	0.043	Proteobacteria	Betaproteobacteria	Burkholderiales	Comamonadaceae	unclassified
OTU460	0	0	0	0	0	9	0	0	0	0.0022	Proteobacteria	Gammaproteobacteria	Xanthomonadales	Xanthomonadaceae	Arenimonas
OTU461	0	0	0	0	0	9	0	1	0	0.0024	Bacteroidetes	Rhodothermia	Rhodoterhmerles	Rhodothermaceae	Rubrivirga
OTU462	0	0	0	0	0	6	0	0	0	0.0015	Proteobacteria	Deltaproteobacteria	Syntrophobacterales	Syntrophaceae	Desulfobacca
OTU463	0	0	0	0	0	7	0	0	0	0.0017	Actinobacteria	Actinomycetia	Bifidobacteriales	Bifidobacteriaceae	Bifidobacterium
OTU464	0	0	0	0	0	11	0	0	0	0.0027	unclassified Bacteria	unclassified	unclassified	unclassified	unclassified
OTU465	0	0	0	0	0	10	0	0	0	0.0024	Planctomycetes	Planctomycetia	unclassified	unclassified	unclassified
OTU466	0	0	0	0	0	13	0	8	0	0.0051	Proteobacteria	Alphaproteobacteria	Rhodobacterales	Rhodobacteraceae	Rhodobacter
OTU467	2	0	0	0	0	10	5	0	1	0.0044	Firmicutes	Bacilli	Lactobacillales	Lactobacillaceae	Weissella
OTU468	0	0	0	0	0	11	1	0	0	0.0029	Actinobacteria	Actinomycetia	Bifidobacteriales	Bifidobacteriaceae	Bifidobacterium
OTU469	0	0	0	0	0	9	0	0	2	0.0027	unclassified Bacteria	unclassified	unclassified	unclassified	unclassified
OTU47	1	51	0	0	0	9	0	252	176	0.1196	Proteobacteria	Alphaproteobacteria	Hyphomicrobiales	Rhizobiaceae	Rhizobium
OTU470	0	0	0	0	0	12	7	0	0	0.0046	Bacteroidetes	Bacteroidia	Bacteroidales	Paludibacteraceae	Paludibacter
OTU471	0	0	0	0	0	5	0	0	0	0.0012	Bacteroidetes	Bacteroidia	Bacteroidales	Bacteroidaceae	Bacteroides
OTU472	0	0	0	0	0	3	13	4	3	0.0056	Proteobacteria	Alphaproteobacteria	Sphingomonadales	Sphingomonadaceae	Novosphingobium
OTU473	0	0	0	0	0	0	6	0	0	0.0015	Firmicutes	Negativicutes	Veilonellales	Veillonellaceae	Dialister
OTU474	0	0	0	0	0	8	8	0	0	0.0039	Firmicutes	Clostridia	Eubacteriales	unclassified	unclassified
OTU475	0	0	0	0	0	8	7	0	0	0.0037	Proteobacteria	Deltaproteobacteria	Desulfobacterales	Desulfobulbaceae	Desulfovibrio
OTU476	0	0	0	0	0	0	5	0	0	0.0012	Bacteroidetes	Bacteroidia	Bacteroidales	Prevotellaceae	Prevotella
OTU477	0	0	0	0	0	0	7	0	0	0.0017	Firmicutes	Clostridia	Eubacteriales	Syntrophomonadaceae	Syntrophomonas
OTU478	0	0	0	0	0	2	5	0	0	0.0017	Proteobacteria	Deltaproteobacteria	Desulfobacterales	Desulfobulbaceae	Desulfovibrio
OTU479	0	0	0	0	0	0	8	0	0	0.002	Proteobacteria	Alphaproteobacteria	Rhodobacterales	Rhodobacteraceae	Paracoccus
OTU48	0	0	0	0	0	0	0	0	250	0.0611	Proteobacteria	Betaproteobacteria	Nitrosomonadales	Methylophilaceae	Methylobacillus
OTU480	0	0	0	0	0	0	6	0	0	0.0015	Proteobacteria	Gammaproteobacteria	unclassified	unclassified	unclassified
OTU481	0	0	0	0	0	0	6	0	0	0.0015	Acidobacteria	unclassified	unclassified	unclassified	unclassified
OTU482	0	0	0	0	0	0	6	0	0	0.0015	Proteobacteria	Deltaproteobacteria	Desulfobacterales	Geobacteraceae	Geobacter
OTU483	0	0	0	0	0	0	4	0	0	0.001	Firmicutes	Clostridia	Eubacteriales	Lachnospiraceae	unclassified
OTU484	0	0	0	0	0	0	9	0	0	0.0022	Chlamydiae	Chlamydiia	unclassified	unclassified	unclassified
OTU485	0	2	0	0	0	6	6	0	3	0.0042	Actinobacteria	Actinomycetia	Propionibacteriales	Nocardioidaceae	Aeromicrobium
OTU486	1	0	0	0	0	0	7	0	0	0.002	Firmicutes	Clostridia	unclassified	unclassified	unclassified
OTU487	0	0	0	0	0	0	8	0	0	0.002	Firmicutes	Clostridia	Eubacteriales	Lachnospiraceae	unclassified
OTU488	0	0	0	6	0	0	6	0	0	0.0029	Actinobacteria	Actinomycetia	Corynebacteriales	Dietziaceae	Dietzia
OTU489	0	0	0	0	0	0	0	7	0	0.0017	Proteobacteria	Deltaproteobacteria	unclassified	unclassified	unclassified
OTU49	0	0	5	0	0	141	1	0	5	0.0372	Proteobacteria	Betaproteobacteria	unclassified	unclassified	unclassified
OTU490	0	6	0	0	0	0	0	6	0	0.0029	Proteobacteria	Betaproteobacteria	unclassified	unclassified	unclassified
OTU491	0	0	0	0	0	0	0	16	0	0.0039	Actinobacteria	Actinomycetia	Pseudonocariales	Pseudonocardiaceae	Pseudonocardia
OTU492	0	0	0	0	0	0	0	0	17	0.0042	Proteobacteria	Alphaproteobacteria	Caulobacterales	Caulobacteraceae	unclassified
OTU493	0	0	0	0	0	0	0	5	7	0.0029	Proteobacteria	Alphaproteobacteria	Sphingomonadales	Sphingomonadaceae	Sphingomonas
OTU494	0	0	0	0	0	0	0	0	15	0.0037	Actinobacteria	Actinomycetia	Kineosporiales	unclassified	unclassified
OTU495	0	0	0	0	0	0	0	0	4	0.001	unclassified Bacteria	unclassified	unclassified	unclassified	unclassified
OTU496	0	0	0	0	0	0	0	0	7	0.0017	Firmicutes	Bacilli	Bacillales	Paenibacillaceae	Paenibacillus
OTU497	0	0	0	0	0	0	0	0	9	0.0022	Proteobacteria	Alphaproteobacteria	Hyphomicrobiales	Kaistiaceae	Kaistia
OTU498	0	0	0	0	0	0	0	0	7	0.0017	unclassified Bacteria	unclassified	unclassified	unclassified	unclassified
OTU499	0	0	0	0	0	0	0	0	12	0.0029	Actinobacteria	Thermoleophilia	Solirubrobacterales	Solirubrobacteraceae	Solirubrobacter
OTU5	329	292	384	311	284	220	275	345	102	0.6122	Firmicutes	Bacilli	Bacillales	Bacillaceae	Terribacillus
OTU50	0	0	0	0	0	129	39	0	3	0.0418	Firmicutes	Bacilli	Lactobacillales	Carnobacteriaceae	Trichococcus
OTU500	0	0	0	0	0	0	0	0	94	0.023	Actinobacteria	Actinomycetia	Propionibacteriales	Nocardioidaceae	Nocardioides
OTU501	0	0	0	0	0	0	0	0	14	0.0034	Armatimonadetes	unclassified	unclassified	unclassified	unclassified
OTU502	0	0	0	0	0	0	0	0	34	0.0083	Actinobacteria	Actinomycetia	Kineosporiales	unclassified	unclassified
OTU503	0	0	0	0	0	0	0	0	6	0.0015	unclassified Bacteria	unclassified	unclassified	unclassified	unclassified
OTU504	0	0	0	0	0	0	0	0	340	0.0831	Actinobacteria	Actinomycetia	Propionibacteriales	Nocardioidaceae	Nocardioides
OTU505	2	1	1	0	2	0	0	0	0	0.0015	Firmicutes	Bacilli	Bacillales	unclassified	unclassified
OTU506	4	0	0	0	0	0	0	0	0	0.001	unclassified Bacteria	unclassified	unclassified	unclassified	unclassified
OTU507	4	0	0	0	0	0	0	0	0	0.001	unclassified Bacteria	unclassified	unclassified	unclassified	unclassified
OTU508	0	2	0	0	0	0	0	1	3	0.0015	Actinobacteria	Thermoleophilia	Solirubrobacterales	Patulibacteraceae	Patulibacter
OTU509	0	2	0	0	8	0	0	0	0	0.0024	Actinobacteria	Actinomycetia	Propionibacteriales	Propionibacteriaceae	unclassified
OTU51	10	9	29	24	58	50	31	17	29	0.0628	Actinobacteria	Actinomycetia	Micrococcales	Microbacteriaceae	Microbacterium
OTU510	0	2	0	4	0	0	0	0	2	0.002	Proteobacteria	Alphaproteobacteria	Hyphomicrobiales	unclassified	unclassified
OTU511	0	3	0	6	0	0	4	3	0	0.0039	Actinobacteria	Actinomycetia	Corynebacteriales	Corynebacteriaceae	Corynebacterium
OTU512	0	4	0	0	0	0	0	0	0	0.001	Proteobacteria	Alphaproteobacteria	Hyphomicrobiales	Bradyrhizobiaceae	Afipia
OTU513	0	0	8	0	0	0	0	0	0	0.002	Actinobacteria	unclassified	unclassified	unclassified	unclassified
OTU514	0	0	3	0	0	0	0	0	0	0.0007	Proteobacteria	Deltaproteobacteria	Myxococcales	Cystobacteraceae	Anaeromyxobacter
OTU515	0	0	3	0	0	0	0	0	0	0.0007	Firmicutes	Clostridia	Eubacteriales	Clostridiaceae	Clostridium
OTU516	0	0	2	0	0	2	0	0	0	0.001	Bacteroidetes	Flavobacteriia	Flavobacteriales	unclassified	unclassified
OTU517	0	0	5	0	0	0	4	4	0	0.0032	Proteobacteria	Alphaproteobacteria	unclassified	unclassified	unclassified
OTU518	0	0	2	0	0	3	0	0	0	0.0012	Firmicutes	unclassified	unclassified	unclassified	unclassified
OTU519	0	0	1	0	0	3	0	0	0	0.001	Planctomycetes	Planctomycetia	Prellulales	Pirellulaceae	Rhodopirellula
OTU52	0	0	0	0	0	108	32	14	0	0.0377	Proteobacteria	Deltaproteobacteria	Desulfobacterales	Geobacteraceae	Geobacter
OTU520	1	0	6	0	0	0	0	0	8	0.0037	Actinobacteria	Actinomycetia	Micrococcales	Microbacteriaceae	Herbiconiux
OTU521	0	0	5	0	1	0	0	0	16	0.0054	Proteobacteria	Alphaproteobacteria	Hyphomicrobiales	unclassified	unclassified
OTU522	0	0	6	0	0	0	0	1	0	0.0017	Proteobacteria	Alphaproteobacteria	Rhodobacterales	unclassified	unclassified
OTU523	0	0	0	5	0	0	0	0	0	0.0012	Firmicutes	Negativicutes	unclassified	unclassified	unclassified
OTU524	0	0	1	5	0	0	0	0	2	0.002	Proteobacteria	Alphaproteobacteria	Rhodobacterales	Rhodobacteraceae	Amaricoccus
OTU525	0	0	0	4	0	0	0	0	0	0.001	Bacteroidetes	Flavobacteriia	Flavobacteriales	unclassified	unclassified
OTU526	2	0	0	6	0	0	0	0	0	0.002	Bacteroidetes	Bacteroidia	Bacteroidales	Prevotellaceae	Prevotella
OTU527	0	0	0	2	0	0	2	0	0	0.001	Bacteroidetes	Bacteroidia	Bacteroidales	Prevotellaceae	Prevotella
OTU528	0	1	0	5	0	0	0	0	0	0.0015	Proteobacteria	Gammaproteobacteria	unclassified	unclassified	unclassified
OTU529	0	0	0	6	0	0	0	0	0	0.0015	Bacteroidetes	Flavobacteriia	Flavobacteriales	Weeksellaceae	Chryseobacterium
OTU53	0	0	6	0	0	169	0	2	0	0.0433	Actinobacteria	unclassified	unclassified	unclassified	unclassified
OTU530	0	0	0	7	0	0	0	0	0	0.0017	Firmicutes	Clostridia	Eubacteriales	Lachnospiraceae	unclassified
OTU531	0	0	0	0	6	0	0	0	0	0.0015	Proteobacteria	Gammaproteobacteria	Chromatiales	Chromatiaceae	Rheinheimera
OTU532	0	0	0	0	5	0	0	0	0	0.0012	Proteobacteria	Alphaproteobacteria	Rhodobacterales	Rhodobacteraceae	Amaricoccus
OTU533	0	0	0	0	4	0	0	0	0	0.001	Ignavibacteriae	Ignavibacteria	Ignavibacteriales	Ignavibacteriaceae	Ignavibacterium
OTU534	0	0	0	0	7	0	1	0	0	0.002	Actinobacteria	Actinomycetia	Corynebacteriales	Nocardiaceae	Rhodococcus
OTU535	0	0	0	0	0	11	0	0	0	0.0027	Proteobacteria	Alphaproteobacteria	Rhodospirillales	Rhodospirillaceae	Insolitispirillum
OTU536	0	0	0	0	0	3	0	0	0	0.0007	Firmicutes	Clostridia	Eubacteriales	unclassified	unclassified
OTU537	0	0	0	0	0	5	0	0	0	0.0012	Proteobacteria	Gammaproteobacteria	Moracellales	Moraxellaceae	Psychrobacter
OTU538	0	0	0	0	0	4	0	0	0	0.001	Synergistetes	Synergistia	Synergistales	Synergistaceae	unclassified
OTU539	0	0	0	0	0	7	0	0	0	0.0017	Planctomycetes	Planctomycetia	unclassified	unclassified	unclassified
OTU54	0	1	0	0	3	0	0	0	322	0.0797	Actinobacteria	Actinomycetia	Pseudonocariales	Pseudonocardiaceae	Pseudonocardia
OTU540	0	0	0	0	0	8	0	0	0	0.002	Firmicutes	unclassified	unclassified	unclassified	unclassified
OTU541	0	0	0	0	0	6	0	0	0	0.0015	Firmicutes	Clostridia	Eubacteriales	unclassified	unclassified
OTU542	0	0	0	0	0	4	0	0	0	0.001	Firmicutes	Clostridia	Eubacteriales	Eubacteriaceae	Eubacterium
OTU543	0	0	0	0	0	9	0	0	0	0.0022	Firmicutes	Clostridia	Eubacteriales	Lachnospiraceae	unclassified
OTU544	0	0	0	0	0	4	0	0	0	0.001	Proteobacteria	Gammaproteobacteria	Alteromonadales	Idiomarinaceae	Idiomarina
OTU545	0	0	0	0	0	9	0	0	0	0.0022	Proteobacteria	Gammaproteobacteria	unclassified	unclassified	Pseudohongiella
OTU546	0	0	0	0	0	6	0	0	0	0.0015	Firmicutes	Clostridia	Eubacteriales	unclassified	unclassified
OTU547	0	0	0	0	0	7	0	0	0	0.0017	Proteobacteria	Alphaproteobacteria	Rhodospirillales	unclassified	unclassified
OTU548	0	0	0	0	0	7	0	0	0	0.0017	Firmicutes	Clostridia	Eubacteriales	Lachnospiraceae	unclassified
OTU549	0	0	0	0	0	4	0	0	0	0.001	Proteobacteria	Gammaproteobacteria	unclassified	unclassified	unclassified
OTU55	0	2	1	26	21	612	275	3	0	0.2299	Bacteroidetes	Flavobacteriia	Flavobacteriales	Weeksellaceae	Cloacibacterium
OTU550	0	0	0	0	0	5	0	0	0	0.0012	Proteobacteria	Deltaproteobacteria	Syntrophobacterales	Syntrophobacteraceae	unclassified
OTU551	0	0	0	0	0	6	0	0	0	0.0015	Bacteroidetes	Bacteroidia	Bacteroidales	unclassified	unclassified
OTU552	0	0	0	0	0	8	0	0	0	0.002	Proteobacteria	Alphaproteobacteria	unclassified	unclassified	unclassified
OTU553	0	0	0	2	0	6	0	0	1	0.0022	Proteobacteria	Alphaproteobacteria	Sphingomonadales	Sphingomonadaceae	Sphingomonas
OTU554	0	0	0	0	0	5	0	0	0	0.0012	Proteobacteria	Alphaproteobacteria	Rhodospirillales	unclassified	unclassified
OTU555	0	0	0	0	0	7	0	0	0	0.0017	Proteobacteria	Alphaproteobacteria	Rhodobacterales	Rhodobacteraceae	Gemmobacter
OTU556	0	0	0	0	0	5	0	0	0	0.0012	Proteobacteria	unclassified	unclassified	unclassified	unclassified
OTU557	0	0	0	0	0	5	0	0	0	0.0012	unclassified Bacteria	unclassified	unclassified	unclassified	unclassified
OTU558	0	0	0	0	0	4	0	0	0	0.001	Chlamydiae	Chlamydiia	unclassified	unclassified	unclassified
OTU559	0	0	0	0	0	6	0	0	0	0.0015	Actinobacteria	Actinomycetia	Bifidobacteriales	Bifidobacteriaceae	Bifidobacterium
OTU56	2	1	0	11	43	150	40	7	43	0.0726	Proteobacteria	Betaproteobacteria	Burkholderiales	Comamonadaceae	Acidovorax
OTU560	0	0	0	0	0	7	0	0	0	0.0017	Proteobacteria	Alphaproteobacteria	Rhodospirillales	Rhodospirillaceae	Magnetospirillum
OTU561	0	0	0	0	0	6	0	0	0	0.0015	Proteobacteria	Deltaproteobacteria	Syntrophobacterales	Syntrophaceae	Desulfomonile
OTU562	0	0	0	0	0	4	0	0	0	0.001	unclassified Bacteria	unclassified	unclassified	unclassified	unclassified
OTU563	0	0	0	0	0	8	0	0	0	0.002	Firmicutes	unclassified	unclassified	unclassified	unclassified
OTU564	0	0	0	0	0	10	0	0	0	0.0024	Firmicutes	Clostridia	Eubacteriales	Eubacteriales Incertae Sedis XI	Anaerovorax
OTU565	0	0	0	0	0	14	4	0	0	0.0044	Firmicutes	Clostridia	Eubacteriales	Oscillospiraceae	unclassified
OTU566	0	0	0	0	0	9	0	0	0	0.0022	Firmicutes	Clostridia	Eubacteriales	Oscillospiraceae	unclassified
OTU567	1	1	2	2	0	4	0	0	0	0.0024	Actinobacteria	Actinomycetia	Micrococcales	Dermabacteraceae	Brachybacterium
OTU568	0	0	0	0	0	5	0	0	0	0.0012	Chloroflexi	unclassified	unclassified	unclassified	unclassified
OTU569	0	0	0	0	0	12	0	0	0	0.0029	unclassified Bacteria	unclassified	unclassified	unclassified	unclassified
OTU57	11	1	9	4	1	43	32	15	128	0.0597	Proteobacteria	Gammaproteobacteria	Pseudomonadales	Pseudomonadaceae	Pseudomonas
OTU570	0	0	0	0	0	9	0	0	0	0.0022	Bacteroidetes	Cytophagia	Cytophagales	Cyclobacteriaceae	unclassified
OTU571	0	0	0	0	0	7	0	0	0	0.0017	Firmicutes	Clostridia	Eubacteriales	Lachnospiraceae	unclassified
OTU572	0	0	0	0	0	6	4	0	0	0.0024	Proteobacteria	Alphaproteobacteria	Sphingomonadales	Sphingomonadaceae	unclassified
OTU573	0	0	0	0	0	7	0	0	0	0.0017	Proteobacteria	Deltaproteobacteria	Desulfobacterales	Desulfobacteraceae	Desulfosarcina
OTU574	0	0	0	0	0	5	0	0	1	0.0015	Proteobacteria	Alphaproteobacteria	Hyphomicrobiales	Brucellaceae	Ochrobactrum
OTU575	0	0	0	0	0	6	3	0	0	0.0022	Bacteroidetes	Bacteroidia	Bacteroidales	Paludibacteraceae	Paludibacter
OTU576	0	0	0	0	0	0	3	0	0	0.0007	Proteobacteria	Betaproteobacteria	unclassified	unclassified	unclassified
OTU577	0	0	0	0	0	0	5	0	0	0.0012	Firmicutes	Clostridia	Eubacteriales	Oscillospiraceae	unclassified
OTU578	0	0	0	0	0	0	4	0	0	0.001	Bacteroidetes	Bacteroidia	Bacteroidales	unclassified	unclassified
OTU579	0	0	0	0	0	0	10	0	0	0.0024	Proteobacteria	Gammaproteobacteria	unclassified	unclassified	unclassified
OTU58	7	9	4	91	96	36	19	21	10	0.0717	Actinobacteria	Actinomycetia	Micrococcales	Dermacoccaceae	Dermacoccus
OTU580	0	0	0	0	0	0	7	0	0	0.0017	Firmicutes	Clostridia	Eubacteriales	unclassified	unclassified
OTU581	0	0	0	0	0	0	4	0	0	0.001	Firmicutes	Clostridia	Eubacteriales	Peptostreptococcaceae	Filifactor
OTU582	0	0	0	0	0	0	6	0	0	0.0015	unclassified Bacteria	unclassified	unclassified	unclassified	unclassified
OTU583	0	1	0	0	0	4	16	0	5	0.0064	Proteobacteria	Gammaproteobacteria	Pseudomonadales	Pseudomonadaceae	unclassified
OTU584	0	0	0	0	0	0	5	0	0	0.0012	Actinobacteria	Actinomycetia	Micrococcales	unclassified	unclassified
OTU585	0	1	0	0	0	0	3	0	1	0.0012	Proteobacteria	Alphaproteobacteria	Hyphomicrobiales	Devosiaceae	Devosia
OTU586	0	0	0	0	0	0	6	0	0	0.0015	Actinobacteria	Actinomycetia	Propionibacteriales	Nocardioidaceae	Nocardioides
OTU587	2	0	0	0	0	15	10	0	0	0.0066	Firmicutes	Clostridia	Eubacteriales	Oscillospiraceae	unclassified
OTU588	0	0	0	0	0	0	4	0	0	0.001	unclassified Bacteria	unclassified	unclassified	unclassified	unclassified
OTU589	0	0	0	0	0	0	8	0	0	0.002	Firmicutes	Clostridia	Eubacteriales	Lachnospiraceae	Fusicatenibacter
OTU59	0	2	0	0	0	0	0	0	98	0.0245	Actinobacteria	Actinomycetia	Propionibacteriales	Nocardioidaceae	Nocardioides
OTU590	0	0	0	0	0	0	0	5	0	0.0012	Bacteroidetes	Sphingobacteriia	Sphingobacteriales	Sphingobacteriaceae	Solitalea
OTU591	0	0	0	0	0	0	0	4	0	0.001	Proteobacteria	Betaproteobacteria	Neisseriales	Chromobacteriaceae	Deefgea
OTU592	0	0	0	0	0	0	0	2	2	0.001	Bacteroidetes	Chitinophagia	Chitinophagales	Chitinophagaceae	Arachidicoccus
OTU593	0	0	0	0	0	0	0	1	5	0.0015	Actinobacteria	Thermoleophilia	Solirubrobacterales	Solirubrobacteraceae	Solirubrobacter
OTU594	0	0	0	0	0	0	0	8	0	0.002	Proteobacteria	Gammaproteobacteria	Enterobacteriales	Erwiniaceae	unclassified
OTU595	0	0	0	0	0	4	0	7	28	0.0095	Proteobacteria	Alphaproteobacteria	Hyphomicrobiales	Bradyrhizobiaceae	Bradyrhizobium
OTU596	0	0	0	0	0	0	0	8	0	0.002	Proteobacteria	Deltaproteobacteria	Bdellovibrionales	Bdellovibrionaceae	Bdellovibrio
OTU597	0	0	0	0	0	0	0	5	6	0.0027	Proteobacteria	Gammaproteobacteria	Pseudomonadales	Pseudomonadaceae	Pseudomonas
OTU598	0	0	0	0	0	0	0	5	0	0.0012	Proteobacteria	Gammaproteobacteria	unclassified	unclassified	unclassified
OTU599	0	0	0	0	0	0	0	10	0	0.0024	Firmicutes	Bacilli	Lactobacillales	Lactobacillaceae	Lactobacillus
OTU6	152	90	218	403	562	317	178	178	65	0.529	Bacteroidetes	Flavobacteriia	Flavobacteriales	Weeksellaceae	Epilithonimonas
OTU60	0	78	0	0	0	0	0	111	22	0.0516	Bacteroidetes	Sphingobacteriia	Sphingobacteriales	Sphingobacteriaceae	Mucilaginibacter
OTU600	0	0	0	0	0	0	0	0	7	0.0017	Actinobacteria	Acidimicrobiia	Acidimicrobiales	Iamiaceae	unclassified
OTU601	0	0	0	0	0	0	0	0	10	0.0024	Proteobacteria	Alphaproteobacteria	Sphingomonadales	Sphingomonadaceae	Sphingomonas
OTU602	0	0	0	0	0	0	0	0	5	0.0012	Proteobacteria	Betaproteobacteria	unclassified	unclassified	unclassified
OTU603	0	0	0	0	0	0	0	0	24	0.0059	Actinobacteria	Actinomycetia	Propionibacteriales	Nocardioidaceae	Marmoricola
OTU604	0	0	0	0	0	0	0	0	4	0.001	Proteobacteria	Alphaproteobacteria	Hyphomicrobiales	unclassified	unclassified
OTU605	0	0	0	0	0	0	0	0	3	0.0007	Deinococcus-Thermus	Deinococci	Deinococcales	Deinococcaceae	Deinococcus
OTU606	0	0	0	0	0	0	0	0	5	0.0012	Actinobacteria	unclassified	unclassified	unclassified	unclassified
OTU607	0	0	0	0	0	0	0	0	7	0.0017	Actinobacteria	Actinomycetia	Micrococcales	Microbacteriaceae	Agrococcus
OTU608	0	0	0	0	0	0	0	0	8	0.002	Armatimonadetes	unclassified	unclassified	unclassified	unclassified
OTU609	0	0	0	0	0	0	0	0	16	0.0039	Proteobacteria	Alphaproteobacteria	Hyphomicrobiales	unclassified	unclassified
OTU61	0	0	0	0	0	0	0	0	139	0.034	Actinobacteria	Actinomycetia	Kineosporiales	Kineosporiaceae	Quadrisphaera
OTU610	0	0	0	0	0	0	0	0	5	0.0012	Actinobacteria	Rubrobacteria	unclassified	unclassified	unclassified
OTU611	0	0	0	0	0	0	0	0	5	0.0012	Proteobacteria	Alphaproteobacteria	Hyphomicrobiales	unclassified	unclassified
OTU612	0	0	0	0	0	0	0	0	5	0.0012	Nitrospirae	Nitrospira	Nitrospirales	Nitrospiraceae	Nitrospira
OTU613	0	0	0	0	0	0	0	0	5	0.0012	Bacteroidetes	Sphingobacteriia	Sphingobacteriales	Sphingobacteriaceae	Pedobacter
OTU614	0	0	0	0	0	0	0	0	3	0.0007	Proteobacteria	Deltaproteobacteria	Desulfobacterales	Geobacteraceae	Geobacter
OTU615	0	0	0	0	0	0	0	0	5	0.0012	Bacteroidetes	Cytophagia	Cytophagales	unclassified	unclassified
OTU616	0	0	0	0	0	0	0	0	36	0.0088	Actinobacteria	Thermoleophilia	Solirubrobacterales	Solirubrobacteraceae	Solirubrobacter
OTU617	0	0	0	0	0	0	0	0	14	0.0034	Proteobacteria	Alphaproteobacteria	Hyphomicrobiales	Devosiaceae	Devosia
OTU618	0	0	0	0	0	0	0	0	5	0.0012	Proteobacteria	Alphaproteobacteria	Rhodobacterales	Roseobacteraceae	Rubellimicrobium
OTU619	0	0	0	0	0	0	0	0	3	0.0007	Bacteroidetes	unclassified	unclassified	unclassified	unclassified
OTU62	0	0	22	0	0	88	6	1	0	0.0286	Bacteroidetes	Flavobacteriia	Flavobacteriales	Crocinitomicaceae	Crocinitomix
OTU620	0	0	0	0	0	0	0	0	4	0.001	Chlamydiae	Chlamydiia	Parachllamyidales	Parachlamydiaceae	Parachlamydia
OTU621	2	0	0	0	0	0	0	0	18	0.0049	Proteobacteria	Alphaproteobacteria	Hyphomicrobiales	Methylobacteriaceae	Methylobacterium
OTU622	0	0	0	0	0	0	0	0	12	0.0029	Actinobacteria	Actinomycetia	Propionibacteriales	unclassified	unclassified
OTU623	0	0	0	0	0	0	0	0	18	0.0044	Proteobacteria	Alphaproteobacteria	Hyphomicrobiales	unclassified	unclassified
OTU624	0	0	0	0	0	0	0	0	4	0.001	Actinobacteria	Actinomycetia	Micrococcales	Microbacteriaceae	Microbacterium
OTU625	0	0	0	0	0	0	0	0	6	0.0015	Bacteroidetes	Sphingobacteriia	Sphingobacteriales	Sphingobacteriaceae	Pedobacter
OTU626	0	0	0	0	0	0	0	0	6	0.0015	Proteobacteria	Alphaproteobacteria	Sphingomonadales	Sphingomonadaceae	unclassified
OTU627	0	0	0	0	0	0	0	0	6	0.0015	Proteobacteria	Alphaproteobacteria	Sphingomonadales	Sphingomonadaceae	Sphingomonas
OTU628	0	0	0	0	0	0	0	0	8	0.002	Actinobacteria	Actinomycetia	Micromonosporales	Micromonosporaceae	Actinoplanes
OTU629	0	0	0	0	0	0	0	0	3	0.0007	Bacteria candida phyla	unclassified	unclassified	unclassified	unclassified
OTU63	0	0	11	0	0	74	0	5	1	0.0223	Actinobacteria	Acidimicrobiia	Acidimicrobiales	Ilumatobacteriaceae	Ilumatobacter
OTU630	0	0	0	0	0	0	0	0	44	0.0108	Actinobacteria	Actinomycetia	Micrococcales	Microbacteriaceae	unclassified
OTU631	0	0	0	0	0	0	0	0	3	0.0007	Proteobacteria	Gammaproteobacteria	unclassified	unclassified	unclassified
OTU632	0	0	0	0	0	0	0	0	4	0.001	Acidobacteria	Acidobacteria Gp3	unclassified	unclassified	unclassified
OTU633	0	0	0	0	0	0	0	0	3	0.0007	Proteobacteria	Oligoflexia	Oligoflexales	Oligoflexaceae	Oligoflexus
OTU634	0	0	0	0	0	0	0	0	5	0.0012	Proteobacteria	Alphaproteobacteria	Sphingomonadales	Sphingomonadaceae	Rhizorhabdus
OTU635	0	0	0	0	0	0	0	0	3	0.0007	Proteobacteria	Gammaproteobacteria	unclassified	unclassified	unclassified
OTU636	0	0	0	0	0	0	0	0	11	0.0027	Proteobacteria	Alphaproteobacteria	Hyphomicrobiales	unclassified	unclassified
OTU637	0	0	0	0	0	0	0	0	5	0.0012	unclassified Bacteria	unclassified	unclassified	unclassified	unclassified
OTU638	0	0	0	0	0	0	0	0	7	0.0017	Deinococcus-Thermus	Deinococci	Trueperales	Trueperaceae	Truepera
OTU639	0	0	0	0	3	0	0	0	4	0.0017	Bacteroidetes	Chitinophagia	unclassified	unclassified	unclassified
OTU64	2	0	4	0	15	114	16	2	1	0.0377	Firmicutes	Bacilli	Lactobacillales	Enterococcaceae	Enterococcus
OTU640	0	0	0	0	0	0	0	0	6	0.0015	Proteobacteria	Alphaproteobacteria	Hyphomicrobiales	unclassified	unclassified
OTU641	0	0	0	0	0	0	0	0	5	0.0012	Deinococcus-Thermus	Deinococci	Deinococcales	Deinococcaceae	Deinococcus
OTU642	0	0	0	0	0	0	0	0	4	0.001	Proteobacteria	Deltaproteobacteria	Desulfuromonadales	Desulfuromonadaceae	unclassified
OTU643	0	0	0	0	0	0	0	0	6	0.0015	Actinobacteria	Actinomycetia	Propionibacteriales	Nocardioidaceae	Nocardioides
OTU644	0	0	0	0	0	0	0	0	7	0.0017	Proteobacteria	Alphaproteobacteria	Hyphomicrobiales	unclassified	unclassified
OTU645	0	0	0	0	0	0	0	0	7	0.0017	Proteobacteria	Alphaproteobacteria	Hyphomicrobiales	Devosiaceae	Pelagibacterium
OTU646	0	0	0	0	0	0	0	0	3	0.0007	Bacteroidetes	Chitinophagia	unclassified	unclassified	unclassified
OTU647	3	0	0	0	0	0	0	0	0	0.0007	Bacteria candida phyla	unclassified	unclassified	unclassified	unclassified
OTU648	3	0	0	0	0	0	0	3	0	0.0015	unclassified Bacteria	unclassified	unclassified	unclassified	unclassified
OTU649	7	1	0	0	0	0	3	0	0	0.0027	Ignavibacteriae	Ignavibacteria	Ignavibacteriales	Ignavibacteriaceae	unclassified
OTU65	2	1	20	25	29	4	16	8	17	0.0298	Proteobacteria	Gammaproteobacteria	Moracellales	Moraxellaceae	unclassified
OTU650	4	0	0	0	0	0	0	0	0	0.001	Firmicutes	Clostridia	Eubacteriales	Lachnospiraceae	Catonella
OTU651	2	0	0	0	1	0	0	0	0	0.0007	Proteobacteria	Deltaproteobacteria	Bdellovibrionales	Bacteriovoracaceae	Peredibacter
OTU652	2	3	0	0	6	0	0	0	1	0.0029	Proteobacteria	unclassified	unclassified	unclassified	unclassified
OTU653	1	1	0	4	3	0	0	0	0	0.0022	Proteobacteria	Alphaproteobacteria	Rhodospirillales	Acetobacteraceae	Roseomonas
OTU654	2	0	0	0	0	0	0	0	0	0.0005	Verrucomicrobia	unclassified	unclassified	unclassified	unclassified
OTU655	4	0	0	0	0	0	0	0	0	0.001	unclassified Bacteria	unclassified	unclassified	unclassified	unclassified
OTU656	2	1	0	0	0	0	0	0	4	0.0017	Proteobacteria	Alphaproteobacteria	Hyphomicrobiales	Hyphomicrobiaceae	Hyphomicrobium
OTU657	0	2	0	0	0	0	0	0	0	0.0005	unclassified Bacteria	unclassified	unclassified	unclassified	unclassified
OTU658	0	2	0	0	0	0	0	0	0	0.0005	Firmicutes	Clostridia	Eubacteriales	Clostridiaceae	unclassified
OTU659	0	2	0	0	0	0	0	0	0	0.0005	Proteobacteria	Deltaproteobacteria	unclassified	unclassified	unclassified
OTU66	2	0	12	43	10	26	18	0	1	0.0274	Bacteroidetes	Flavobacteriia	Flavobacteriales	Weeksellaceae	Chryseobacterium
OTU660	0	2	0	0	0	0	0	0	0	0.0005	Bacteroidetes	Chitinophagia	unclassified	unclassified	unclassified
OTU661	0	3	0	0	0	0	0	0	0	0.0007	Bacteroidetes	unclassified	unclassified	unclassified	unclassified
OTU662	0	1	0	0	0	3	0	0	0	0.001	Actinobacteria	Actinomycetia	Propionibacteriales	Nocardioidaceae	unclassified
OTU663	0	1	0	2	0	0	0	3	0	0.0015	Proteobacteria	Alphaproteobacteria	Rhodobacterales	Rhodobacteraceae	Paracoccus
OTU664	0	0	10	0	0	0	0	0	0	0.0024	Proteobacteria	Deltaproteobacteria	Bdellovibrionales	Bdellovibrionaceae	Bdellovibrio
OTU665	0	0	4	0	0	0	3	0	0	0.0017	Proteobacteria	Gammaproteobacteria	Enterobacteriales	Erwiniaceae	Erwinia
OTU666	0	0	7	0	0	0	0	0	0	0.0017	Planctomycetes	Planctomycetia	unclassified	unclassified	unclassified
OTU667	0	0	3	0	0	0	0	0	0	0.0007	Bacteroidetes	Chitinophagia	unclassified	unclassified	unclassified
OTU668	0	0	6	0	0	0	0	0	0	0.0015	Proteobacteria	Gammaproteobacteria	unclassified	unclassified	unclassified
OTU669	0	0	2	0	0	0	0	0	0	0.0005	Actinobacteria	Actinomycetia	Micrococcales	Microbacteriaceae	Pseudoclavibacter
OTU67	0	13	0	0	0	0	0	7	205	0.055	Armatimonadetes	unclassified	unclassified	unclassified	unclassified
OTU670	0	0	3	0	0	0	0	0	0	0.0007	unclassified Bacteria	unclassified	unclassified	unclassified	unclassified
OTU671	0	0	4	0	7	0	0	0	0	0.0027	Proteobacteria	Alphaproteobacteria	Rhodobacterales	Rhodobacteraceae	Haematobacter
OTU672	0	0	0	3	0	0	0	0	0	0.0007	unclassified Bacteria	unclassified	unclassified	unclassified	unclassified
OTU673	0	0	0	5	0	0	0	0	0	0.0012	Proteobacteria	unclassified	unclassified	unclassified	unclassified
OTU674	0	0	0	5	0	0	0	0	0	0.0012	unclassified Bacteria	unclassified	unclassified	unclassified	unclassified
OTU675	0	0	0	2	0	0	0	0	0	0.0005	Actinobacteria	Actinomycetia	Propionibacteriales	Propionibacteriaceae	Tessaracoccus
OTU676	0	0	0	3	0	0	0	0	0	0.0007	Chloroflexi	Chloroflexia	Chloroflexales	Oscillochloridaceae	Oscillochloris
OTU677	0	0	0	4	0	0	0	0	0	0.001	Firmicutes	Clostridia	Eubacteriales	Lachnospiraceae	unclassified
OTU678	0	0	0	1	0	0	0	0	1	0.0005	Chloroflexi	Chloroflexia	Chloroflexales	Oscillochloridaceae	Oscillochloris
OTU679	0	0	0	0	5	16	0	0	0	0.0051	Proteobacteria	Betaproteobacteria	Burkholderiales	Comamonadaceae	Comamonas
OTU68	0	0	8	0	0	85	0	0	1	0.023	Proteobacteria	Gammaproteobacteria	unclassified	unclassified	unclassified
OTU680	0	0	0	0	5	0	0	0	0	0.0012	Bacteroidetes	unclassified	unclassified	unclassified	unclassified
OTU681	0	0	0	0	6	0	0	0	1	0.0017	Actinobacteria	Actinomycetia	Bifidobacteriales	Bifidobacteriaceae	Gardnerella
OTU682	0	0	0	0	4	0	0	0	0	0.001	Bacteroidetes	Bacteroidia	Bacteroidales	Porphyromonadaceae	Porphyromonas
OTU683	0	0	0	0	12	0	0	0	0	0.0029	Firmicutes	Clostridia	Eubacteriales	Clostridiaceae	Clostridium
OTU684	0	0	0	0	3	0	5	0	0	0.002	Actinobacteria	Actinomycetia	Corynebacteriales	Nocardiaceae	Rhodococcus
OTU685	0	0	0	0	5	0	0	0	4	0.0022	Proteobacteria	Alphaproteobacteria	Hyphomicrobiales	unclassified	unclassified
OTU686	0	0	0	0	6	4	0	0	2	0.0029	Proteobacteria	Alphaproteobacteria	Hyphomicrobiales	unclassified	unclassified
OTU687	0	0	0	0	0	3	0	0	0	0.0007	Actinobacteria	Nitriliruptoria	Nitriliruptorales	Nitriliruptoraceae	Nitriliruptor
OTU688	0	0	0	0	0	7	0	0	0	0.0017	Synergistetes	Synergistia	Synergistales	Synergistaceae	Cloacibacillus
OTU689	0	0	0	0	0	5	0	0	0	0.0012	Ignavibacteriae	Ignavibacteria	Ignavibacteriales	Ignavibacteriaceae	Ignavibacterium
OTU69	0	0	0	0	0	75	21	5	0	0.0247	Proteobacteria	Betaproteobacteria	Rhodocyclales	unclassified	unclassified
OTU690	0	0	0	0	0	5	0	0	0	0.0012	Proteobacteria	Deltaproteobacteria	unclassified	unclassified	unclassified
OTU691	0	0	0	0	0	6	0	0	0	0.0015	Firmicutes	Bacilli	Lactobacillales	Lactobacillaceae	Lactobacillus
OTU692	0	0	0	0	0	3	0	0	0	0.0007	Bacteria candida phyla	unclassified	unclassified	unclassified	unclassified
OTU693	0	0	0	0	0	3	0	0	0	0.0007	Firmicutes	unclassified	unclassified	unclassified	unclassified
OTU694	0	0	0	0	0	3	0	0	0	0.0007	Firmicutes	Clostridia	Eubacteriales	Oscillospiraceae	unclassified
OTU695	0	0	0	0	0	4	0	0	0	0.001	Proteobacteria	Deltaproteobacteria	Syntrophobacterales	Syntrophaceae	Smithella
OTU696	0	0	0	0	0	2	0	0	0	0.0005	Bacteroidetes	Flavobacteriia	Flavobacteriales	unclassified	unclassified
OTU697	0	0	0	0	0	6	0	0	0	0.0015	Actinobacteria	Acidimicrobia	Acidimicrobiales	unclassified	unclassified
OTU698	0	0	0	0	0	3	0	0	0	0.0007	unclassified Bacteria	unclassified	unclassified	unclassified	unclassified
OTU699	0	0	0	0	0	3	0	0	0	0.0007	Proteobacteria	Gammaproteobacteria	unclassified	unclassified	unclassified
OTU7	0	0	0	0	0	0	0	0	1718	4.1862	Proteobacteria	Alphaproteobacteria	Hyphomicrobiales	Rhizobiaceae	Rhizobium
OTU70	0	0	0	0	0	0	0	0	106	0.0259	Actinobacteria	Actinomycetia	Kineosporiales	Kineosporiaceae	Kineococcus
OTU700	0	0	0	0	0	1	2	0	0	0.0007	Bacteroidetes	Bacteroidia	Bacteroidales	Prolixibacteraceae	unclassified
OTU701	0	0	0	0	0	6	4	0	0	0.0024	Proteobacteria	Betaproteobacteria	Neisseriales	Chromobacteriaceae	Aquaspirillum
OTU702	0	0	0	0	0	9	0	0	0	0.0022	Bacteroidetes	Bacteroidia	Bacteroidales	Bacteroidaceae	Bacteroides
OTU703	0	0	0	0	0	10	0	0	0	0.0024	Proteobacteria	Gammaproteobacteria	Methylococcales	Methylococcaceae	Methyloparacoccus
OTU704	0	0	0	0	0	3	0	0	0	0.0007	Proteobacteria	Alphaproteobacteria	Rhodobacterales	Rhodobacteraceae	Albidovulum
OTU705	0	0	0	0	0	4	0	0	0	0.001	unclassified Bacteria	unclassified	unclassified	unclassified	unclassified
OTU706	0	0	0	0	0	6	0	0	0	0.0015	Bacteroidetes	unclassified	unclassified	unclassified	unclassified
OTU707	0	0	0	0	0	5	0	0	0	0.0012	Proteobacteria	Alphaproteobacteria	Hyphomicrobiales	Xanthobacteraceae	Xanthobacter
OTU708	0	0	0	0	0	10	0	0	0	0.0024	Proteobacteria	Alphaproteobacteria	unclassified	unclassified	unclassified
OTU709	0	0	0	0	0	7	2	0	0	0.0022	Bacteroidetes	Bacteroidia	Bacteroidales	unclassified	unclassified
OTU71	0	0	0	0	0	0	0	0	135	0.033	Proteobacteria	Alphaproteobacteria	Hyphomicrobiales	Methylocystaceae	unclassified
OTU710	0	0	0	0	0	2	0	0	0	0.0005	unclassified Bacteria	unclassified	unclassified	unclassified	unclassified
OTU711	0	0	0	0	0	9	0	0	0	0.0022	unclassified Bacteria	unclassified	unclassified	unclassified	unclassified
OTU712	0	0	0	0	0	11	0	0	0	0.0027	Bacteroidetes	Flavobacteriia	Flavobacteriales	unclassified	unclassified
OTU713	0	0	0	0	0	7	0	0	0	0.0017	Bacteroidetes	Bacteroidia	Bacteroidales	Bacteroidaceae	Bacteroides
OTU714	0	0	0	0	0	2	0	0	0	0.0005	unclassified Bacteria	unclassified	unclassified	unclassified	unclassified
OTU715	0	0	0	0	0	2	0	0	0	0.0005	unclassified Bacteria	unclassified	unclassified	unclassified	unclassified
OTU716	0	0	0	0	0	3	0	0	0	0.0007	Proteobacteria	unclassified	unclassified	unclassified	unclassified
OTU717	0	0	0	0	0	2	0	2	0	0.001	Firmicutes	Clostridia	Eubacteriales	Lachnospiraceae	unclassified
OTU718	0	0	0	0	0	5	0	0	0	0.0012	Actinobacteria	Actinomycetia	Propionibacteriales	Nocardioidaceae	Nocardioides
OTU719	0	0	0	0	0	4	0	0	0	0.001	unclassified Bacteria	unclassified	unclassified	unclassified	unclassified
OTU72	0	0	0	0	0	0	0	0	171	0.0418	Proteobacteria	Alphaproteobacteria	Hyphomicrobiales	Methylobacteriaceae	Methylobacterium
OTU720	0	0	0	0	0	4	0	0	0	0.001	Bacteroidetes	Bacteroidia	Bacteroidales	Rikenellaceae	Acetobacteroides
OTU721	0	0	0	0	0	6	0	0	0	0.0015	Actinobacteria	Acidimicrobia	Acidimicrobiales	unclassified	unclassified
OTU722	0	0	0	0	0	6	0	0	0	0.0015	Proteobacteria	Betaproteobacteria	unclassified	unclassified	unclassified
OTU723	0	0	0	0	0	3	0	0	0	0.0007	Actinobacteria	Coriobacteriia	Coriobacteriales	Coriobacteriaceae	unclassified
OTU724	0	0	0	0	0	3	0	0	0	0.0007	unclassified Bacteria	unclassified	unclassified	unclassified	unclassified
OTU725	0	0	0	0	0	2	0	0	0	0.0005	Proteobacteria	Alphaproteobacteria	unclassified	unclassified	unclassified
OTU726	0	0	0	0	0	8	0	0	0	0.002	Actinobacteria	Actinomycetia	Corynebacteriales	Tsukamurellaceae	Tsukamurella
OTU727	0	0	0	0	0	3	0	0	0	0.0007	Proteobacteria	Alphaproteobacteria	Hyphomicrobiales	unclassified	unclassified
OTU728	0	0	0	0	0	4	0	0	0	0.001	Proteobacteria	unclassified	unclassified	unclassified	unclassified
OTU729	0	0	0	0	0	3	0	0	0	0.0007	unclassified Bacteria	unclassified	unclassified	unclassified	unclassified
OTU73	7	4	0	38	35	12	10	3	32	0.0345	Proteobacteria	Gammaproteobacteria	Xanthomonadales	Xanthomonadaceae	unclassified
OTU730	0	0	0	0	0	3	0	0	0	0.0007	Fibrobacteres	Fibrobacteria	Fibrobacterales	Fibrobacteraceae	Fibrobacter
OTU731	0	0	0	0	0	4	0	0	0	0.001	Proteobacteria	Gammaproteobacteria	unclassified	unclassified	unclassified
OTU732	0	0	0	0	0	13	0	0	0	0.0032	Proteobacteria	Deltaproteobacteria	Desulfobacterales	Geobacteraceae	Geobacter
OTU733	0	0	0	0	0	5	0	0	0	0.0012	Chloroflexi	Dehalococcoidia	Dehalococcoidales	Dehalococcoidaceae	Dehalococcoides
OTU734	0	0	0	0	0	8	0	0	0	0.002	Bacteroidetes	Bacteroidia	Bacteroidales	Bacteroidaceae	Bacteroides
OTU735	0	0	0	0	0	6	0	0	0	0.0015	Firmicutes	Clostridia	Eubacteriales	Oscillospiraceae	Ercella
OTU736	0	0	0	0	0	4	0	0	0	0.001	Planctomycetes	unclassified	unclassified	unclassified	unclassified
OTU737	0	0	1	0	0	3	1	0	0	0.0012	Proteobacteria	Alphaproteobacteria	Sphingomonadales	Sphingomonadaceae	Novosphingobium
OTU738	0	0	0	0	0	0	3	0	0	0.0007	Firmicutes	Bacilli	unclassified Bacilli	unclassified Bacilli	unclassified Bacilli
OTU739	0	0	0	0	0	0	2	0	0	0.0005	Planctomycetes	Planctomycetia	unclassified	unclassified	unclassified
OTU74	0	3	8	45	7	114	36	54	75	0.0836	Firmicutes	Bacilli	Bacillales	Staphylococcaceae	Staphylococcus
OTU740	0	0	0	0	0	0	3	1	3	0.0017	Proteobacteria	Alphaproteobacteria	Rhodospirillales	Acetobacteraceae	Roseomonas
OTU741	0	0	0	0	0	0	2	0	0	0.0005	Bacteroidetes	Bacteroidia	Bacteroidales	unclassified	unclassified
OTU742	0	0	0	0	1	4	3	0	6	0.0034	Bacteroidetes	Sphingobacteriia	Sphingobacteriales	Sphingobacteriaceae	Sphingobacterium
OTU743	0	0	0	0	0	0	3	0	2	0.0012	Bacteroidetes	Bacteroidia	Bacteroidales	Bacteroidaceae	Bacteroides
OTU744	0	0	0	0	0	0	3	0	1	0.001	Actinobacteria	Actinomycetia	Micrococcales	Brevibacteriaceae	Brevibacterium
OTU745	0	0	0	0	0	0	5	0	0	0.0012	Proteobacteria	Betaproteobacteria	Neisseriales	Neisseriaceae	Formivibrio
OTU746	0	0	0	0	0	0	4	0	0	0.001	Firmicutes	Clostridia	Eubacteriales	Lachnospiraceae	Stomatobaculum
OTU747	0	0	0	0	0	0	3	0	0	0.0007	Bacteroidetes	Bacteroidia	Bacteroidales	Bacteroidaceae	Bacteroides
OTU748	0	0	0	0	0	0	3	0	0	0.0007	Actinobacteria	Actinomycetia	Propionibacteriales	Propionibacteriaceae	Propioniciclava
OTU749	0	0	0	0	0	0	2	0	0	0.0005	Bacteroidetes	unclassified	unclassified	unclassified	unclassified
OTU75	7	13	3	2	1	8	18	33	14	0.0242	Firmicutes	Bacilli	Lactobacillales	Streptococcaceae	Streptococcus
OTU750	0	0	0	0	0	0	3	0	0	0.0007	Bacteroidetes	Bacteroidia	Bacteroidales	unclassified	unclassified
OTU751	0	0	0	0	0	0	3	0	0	0.0007	Bacteroidetes	unclassified	unclassified	unclassified	unclassified
OTU752	0	0	0	0	0	0	3	0	0	0.0007	Proteobacteria	Deltaproteobacteria	Syntrophobacterales	Syntrophaceae	Syntrophus
OTU753	0	0	0	0	0	0	6	0	0	0.0015	Proteobacteria	Alphaproteobacteria	Sphingomonadales	Sphingomonadaceae	Novosphingobium
OTU754	0	0	0	0	0	0	3	0	0	0.0007	Bacteroidetes	Chitinophagia	unclassified	unclassified	unclassified
OTU755	0	0	0	0	0	0	2	0	0	0.0005	unclassified Bacteria	unclassified	unclassified	unclassified	unclassified
OTU756	0	0	0	0	0	0	6	0	2	0.002	Actinobacteria	Acidimicrobiia	Acidimicrobiales	Acidimicrobiaceae	Aciditerrimonas
OTU757	0	0	0	0	0	0	2	0	0	0.0005	Proteobacteria	Alphaproteobacteria	unclassified	unclassified	unclassified
OTU758	0	0	0	0	0	0	4	0	0	0.001	Firmicutes	Clostridia	Eubacteriales	Oscillospiraceae	unclassified
OTU759	0	0	0	0	0	0	0	3	0	0.0007	Actinobacteria	Rubrobacteria	Rubrobacterales	Rubrobacteraceae	Rubrobacter
OTU76	0	0	0	0	0	117	2	0	1	0.0293	Bacteroidetes	unclassified	unclassified	unclassified	unclassified
OTU760	0	0	1	0	0	0	0	2	0	0.0007	Bacteroidetes	Sphingobacteriia	Sphingobacteriales	Sphingobacteriaceae	Pedobacter
OTU761	0	0	0	0	0	0	0	3	0	0.0007	Firmicutes	Bacilli	Lactobacillales	Carnobacteriaceae	Dolosigranulum
OTU762	0	0	0	0	0	0	0	2	0	0.0005	Actinobacteria	Actinomycetia	Corynebacteriales	Corynebacteriaceae	Corynebacterium
OTU763	0	0	0	0	0	0	0	3	3	0.0015	Proteobacteria	Deltaproteobacteria	Myxococcales	Labilitrichaceae	Labilithrix
OTU764	0	0	0	0	0	0	0	3	0	0.0007	Actinobacteria	Rubrobacteria	Gaiellales	Gaiellaceae	Gaiella
OTU765	0	0	0	0	0	0	0	3	0	0.0007	Proteobacteria	Deltaproteobacteria	Desulfobacterales	Desulfobacteraceae	unclassified
OTU766	0	0	0	0	0	0	0	2	0	0.0005	Proteobacteria	Alphaproteobacteria	Hyphomicrobiales	Bradyrhizobiaceae	unclassified
OTU767	0	0	0	0	0	0	0	5	0	0.0012	Firmicutes	Clostridia	Eubacteriales	Lachnospiraceae	unclassified
OTU768	0	0	0	0	0	0	0	25	10	0.0086	Proteobacteria	Alphaproteobacteria	Hyphomicrobiales	Beijerinckiaceae	unclassified
OTU769	0	0	0	0	0	0	0	3	1	0.001	Acidobacteria	unclassified	unclassified	unclassified	unclassified
OTU77	0	0	17	5	0	109	6	0	3	0.0342	Proteobacteria	Alphaproteobacteria	Rhodobacterales	Roseobacteraceae	Seohaeicola
OTU770	0	0	0	0	0	0	0	0	2	0.0005	Bacteroidetes	Bacteroidia	Bacteroidales	Bacteroidaceae	Bacteroides
OTU771	2	0	0	1	0	0	8	0	3	0.0034	Proteobacteria	Alphaproteobacteria	Rhodobacterales	Rhodobacteraceae	Rhodobacter
OTU772	0	0	0	0	0	0	0	0	53	0.013	Proteobacteria	Alphaproteobacteria	Hyphomicrobiales	Methylobacteriaceae	Methylobacterium
OTU773	0	0	0	0	0	0	0	0	2	0.0005	Proteobacteria	Deltaproteobacteria	Myxococcales	Polyangiaceae	unclassified
OTU774	0	0	0	0	0	0	0	2	2	0.001	Proteobacteria	Alphaproteobacteria	Hyphomicrobiales	unclassified	unclassified
OTU775	0	0	0	0	0	0	0	0	4	0.001	Proteobacteria	Alphaproteobacteria	Rhodospirillales	Acetobacteraceae	unclassified
OTU776	0	0	0	0	0	0	0	0	5	0.0012	Proteobacteria	Alphaproteobacteria	Hyphomicrobiales	unclassified	unclassified
OTU777	0	0	0	0	0	0	0	0	3	0.0007	Proteobacteria	Alphaproteobacteria	Hyphomicrobiales	Parbibaculaceae	Anderseniella
OTU778	0	0	0	0	0	0	0	0	4	0.001	Armatimonadetes	unclassified	unclassified	unclassified	unclassified
OTU779	0	0	0	0	0	0	0	0	12	0.0029	Bacteroidetes	Cytophagia	Cytophagales	Hymenobacteraceae	Hymenobacter
OTU78	0	16	0	0	0	0	0	16	256	0.0704	Proteobacteria	Alphaproteobacteria	Sphingomonadales	Sphingomonadaceae	Sphingomonas
OTU780	0	0	0	0	0	0	0	0	2	0.0005	Proteobacteria	Betaproteobacteria	unclassified	unclassified	unclassified
OTU781	0	0	0	0	0	0	0	0	4	0.001	Bacteroidetes	Chitinophagia	Chitinophagales	Chitinophagaceae	Ferruginibacter
OTU782	0	0	0	0	0	0	0	0	3	0.0007	Proteobacteria	unclassified	unclassified	unclassified	unclassified
OTU783	0	0	0	0	0	0	0	0	6	0.0015	unclassified Bacteria	unclassified	unclassified	unclassified	unclassified
OTU784	0	0	0	0	0	0	0	0	3	0.0007	Proteobacteria	Alphaproteobacteria	Rhodospirillales	Acetobacteraceae	Roseomonas
OTU785	0	0	0	0	0	0	0	0	8	0.002	Proteobacteria	Alphaproteobacteria	Hyphomicrobiales	unclassified	unclassified
OTU786	0	0	0	0	0	0	0	0	3	0.0007	Proteobacteria	Alphaproteobacteria	Hyphomicrobiales	unclassified	unclassified
OTU787	0	0	0	0	0	0	0	0	2	0.0005	Bacteroidetes	Cytophagia	Cytophagales	Spirosomaceae	Spirosoma
OTU788	0	0	0	0	0	0	0	0	3	0.0007	Bacteroidetes	unclassified	unclassified	unclassified	unclassified
OTU789	0	0	0	0	0	0	0	0	2	0.0005	Proteobacteria	Gammaproteobacteria	unclassified	unclassified	unclassified
OTU79	0	0	0	0	0	0	0	0	109	0.0267	Proteobacteria	Alphaproteobacteria	Hyphomicrobiales	unclassified	unclassified
OTU790	0	0	0	0	0	0	0	0	5	0.0012	Proteobacteria	Alphaproteobacteria	Hyphomicrobiales	Kaistiaceae	Kaistia
OTU791	0	0	0	0	0	0	0	0	2	0.0005	Ignavibacteriae	Ignavibacteria	Ignavibacteriales	Ignavibacteriaceae	unclassified
OTU792	0	0	0	0	0	0	0	0	9	0.0022	Proteobacteria	Gammaproteobacteria	Xanthomonadales	Xanthomonadaceae	Vulcaniibacterium
OTU793	0	0	0	0	0	0	0	0	4	0.001	Proteobacteria	Alphaproteobacteria	Sphingomonadales	Sphingomonadaceae	unclassified
OTU794	0	0	0	0	0	0	0	0	7	0.0017	Proteobacteria	Alphaproteobacteria	Caulobacterales	Caulobacteraceae	Brevundimonas
OTU795	0	0	0	0	0	0	0	0	5	0.0012	Actinobacteria	Actinomycetia	Propionibacteriales	unclassified	unclassified
OTU796	0	0	2	0	0	0	0	3	18	0.0056	Proteobacteria	Alphaproteobacteria	Sphingomonadales	Sphingomonadaceae	Sphingomonas
OTU797	0	0	0	0	0	0	0	0	2	0.0005	Proteobacteria	unclassified	unclassified	unclassified	unclassified
OTU798	0	0	0	0	0	0	0	0	5	0.0012	Ignavibacteriae	Ignavibacteria	Ignavibacteriales	Ignavibacteriaceae	unclassified
OTU799	0	0	0	0	0	0	0	0	5	0.0012	Bacteroidetes	Cytophagia	Cytophagales	Spirosomaceae	Spirosoma
OTU8	0	23	0	0	0	8	6	370	1262	0.4082	Proteobacteria	Alphaproteobacteria	Hyphomicrobiales	Methylobacteriaceae	Methylobacterium
OTU80	25	3	34	25	29	40	23	81	7	0.0653	Firmicutes	Bacilli	Lactobacillales	Streptococcaceae	Streptococcus
OTU800	0	0	0	0	0	0	0	0	3	0.0007	Proteobacteria	Alphaproteobacteria	Hyphomicrobiales	unclassified	unclassified
OTU801	0	0	0	0	0	0	0	0	2	0.0005	Planctomycetes	Planctomycetia	unclassified	unclassified	unclassified
OTU802	0	0	0	0	0	0	0	0	2	0.0005	Bacteroidetes	unclassified	unclassified	unclassified	unclassified
OTU803	0	0	0	0	0	0	0	0	4	0.001	Proteobacteria	Alphaproteobacteria	Hyphomicrobiales	Xanthobacteraceae	Labrys
OTU804	0	0	0	0	0	0	0	0	6	0.0015	Proteobacteria	Alphaproteobacteria	Hyphomicrobiales	Methylobacteriaceae	Methylobacterium
OTU805	0	0	0	0	0	0	0	0	5	0.0012	Proteobacteria	Deltaproteobacteria	unclassified	unclassified	unclassified
OTU806	0	0	0	0	0	0	0	0	2	0.0005	Acidobacteria	Acidobacteria Gp3	unclassified	unclassified	unclassified
OTU807	0	0	0	0	0	0	0	0	7	0.0017	Actinobacteria	Actinomycetia	Pseudonocariales	Pseudonocardiaceae	unclassified
OTU808	0	0	0	0	0	0	0	0	6	0.0015	Proteobacteria	Betaproteobacteria	Burkholderiales	Oxalobacteraceae	Massilia
OTU809	0	0	0	0	0	0	0	0	7	0.0017	Acidobacteria	unclassified	unclassified	unclassified	unclassified
OTU81	0	0	0	0	0	0	0	0	94	0.023	Proteobacteria	Alphaproteobacteria	Hyphomicrobiales	unclassified	unclassified
OTU810	0	0	0	0	0	3	0	0	2	0.0012	Bacteroidetes	Flavobacteriia	Flavobacteriales	Flavobacteriaceae	Flavobacterium
OTU811	0	0	0	0	0	0	0	0	4	0.001	Proteobacteria	Alphaproteobacteria	Hyphomicrobiales	unclassified	unclassified
OTU812	0	0	0	0	0	0	0	0	3	0.0007	Bacteroidetes	Cytophagia	Cytophagales	unclassified	unclassified
OTU813	0	0	0	0	0	0	0	0	9	0.0022	unclassified Bacteria	unclassified	unclassified	unclassified	unclassified
OTU814	0	0	0	0	0	0	0	0	3	0.0007	Actinobacteria	Actinomycetia	Pseudonocariales	Pseudonocardiaceae	Actinokineospora
OTU815	0	0	0	0	0	0	0	0	2	0.0005	Proteobacteria	unclassified	unclassified	unclassified	unclassified
OTU816	0	0	0	0	0	0	0	0	2	0.0005	Proteobacteria	Betaproteobacteria	Burkholderiales	Burkholderiaceae	Chitinimonas
OTU817	0	0	0	0	0	0	0	0	4	0.001	Proteobacteria	unclassified	unclassified	unclassified	unclassified
OTU818	0	0	0	0	0	0	0	0	24	0.0059	Actinobacteria	Actinomycetia	Pseudonocariales	unclassified	unclassified
OTU819	0	0	0	0	0	0	0	0	8	0.002	Proteobacteria	Deltaproteobacteria	Bdellovibrionales	Bdellovibrionaceae	Bdellovibrio
OTU82	22	2	9	20	0	25	30	16	19	0.035	Proteobacteria	Alphaproteobacteria	Sphingomonadales	Sphingomonadaceae	Sphingomonas
OTU820	0	0	0	0	0	0	0	0	2	0.0005	Acidobacteria	Acidobacteria Gp2	unclassified	unclassified	unclassified
OTU821	0	0	0	0	0	0	0	0	6	0.0015	Bacteroidetes	Chitinophagia	unclassified	unclassified	unclassified
OTU822	0	0	0	0	0	0	0	0	4	0.001	Proteobacteria	Alphaproteobacteria	Hyphomicrobiales	unclassified	unclassified
OTU823	0	0	0	0	0	0	0	0	4	0.001	Proteobacteria	Alphaproteobacteria	Hyphomicrobiales	unclassified	unclassified
OTU824	0	0	0	0	0	0	0	0	4	0.001	Proteobacteria	Alphaproteobacteria	Hyphomicrobiales	Bradyrhizobiaceae	Varribacter
OTU825	0	0	0	0	0	0	0	0	3	0.0007	Proteobacteria	Alphaproteobacteria	Hyphomicrobiales	Phyllobacteriaceae	unclassified
OTU826	0	0	0	0	0	0	0	0	7	0.0017	Proteobacteria	Alphaproteobacteria	Caulobacterales	Caulobacteraceae	Caulobacter
OTU827	0	0	0	0	0	0	0	0	13	0.0032	Proteobacteria	Gammaproteobacteria	Nevskiales	Sinobacteraceae	unclassified
OTU828	0	0	0	0	0	0	0	0	3	0.0007	Actinobacteria	unclassified	unclassified	unclassified	unclassified
OTU829	0	0	0	0	0	0	0	0	2	0.0005	Bacteroidetes	Cytophagia	Cytophagales	Hymenobacteraceae	Hymenobacter
OTU83	5	0	0	0	7	98	25	8	3	0.0357	Proteobacteria	Betaproteobacteria	Burkholderiales	Comamonadaceae	unclassified
OTU830	0	0	0	0	0	0	0	0	5	0.0012	unclassified Bacteria	unclassified	unclassified	unclassified	unclassified
OTU831	0	1	0	0	0	0	0	0	5	0.0015	Proteobacteria	Alphaproteobacteria	Hyphomicrobiales	Reryanellaceae	Reyranella
OTU84	7	2	2	15	7	20	4	1	2	0.0147	Actinobacteria	Acidimicrobiia	Acidimicrobiales	Iamiaceae	Aquihabitans
OTU85	0	1	8	0	5	33	19	7	0	0.0179	Actinobacteria	Actinomycetia	Bifidobacteriales	Bifidobacteriaceae	Bifidobacterium
OTU86	0	0	0	0	0	42	32	0	0	0.0181	Proteobacteria	Epsilonproteobacteria	Campylobacterales	Campylobacteraceae	Sulfurospirillum
OTU87	0	0	0	0	0	152	47	0	0	0.0487	Proteobacteria	Betaproteobacteria	Rhodocyclales	Rhodocyclaceae	Propionivibrio
OTU88	0	0	0	0	0	63	0	0	3	0.0161	Bacteroidetes	Cytophagia	Cytophagales	unclassified	unclassified
OTU89	0	19	0	0	0	0	0	53	17	0.0218	Proteobacteria	Alphaproteobacteria	Hyphomicrobiales	Rhizobiaceae	Rhizobium
OTU9	122	181	97	187	253	200	175	149	62	0.3487	Proteobacteria	Alphaproteobacteria	Hyphomicrobiales	Bradyrhizobiaceae	unclassified
OTU90	12	1	15	28	4	14	17	9	4	0.0254	Proteobacteria	Alphaproteobacteria	Rhodobacterales	Rhodobacteraceae	Paracoccus
OTU91	2	2	7	7	13	58	25	0	4	0.0289	Proteobacteria	Gammaproteobacteria	Moracellales	Moraxellaceae	Acinetobacter
OTU92	0	1	0	0	0	0	2	0	98	0.0247	Proteobacteria	Alphaproteobacteria	Sphingomonadales	Sphingomonadaceae	Novosphingobium
OTU93	0	0	0	0	0	67	32	0	0	0.0242	Bacteroidetes	Bacteroidia	Bacteroidales	unclassified	unclassified
OTU94	0	0	0	0	0	0	0	0	118	0.0289	Proteobacteria	Alphaproteobacteria	Hyphomicrobiales	unclassified	unclassified
OTU95	1	1	19	1	0	81	0	6	6	0.0281	Proteobacteria	Betaproteobacteria	Burkholderiales	Alcaligenaceae	unclassified
OTU96	0	0	0	0	0	0	0	0	182	0.0445	Actinobacteria	Actinomycetia	Propionibacteriales	Nocardioidaceae	Marmoricola
OTU97	3	0	6	9	8	31	17	5	4	0.0203	Proteobacteria	Gammaproteobacteria	Enterobacteriales	Erwiniaceae	Escherichia Shigella
OTU98	7	2	12	0	9	17	5	5	1	0.0142	Actinobacteria	Actinomycetia	Corynebacteriales	Corynebacteriaceae	Corynebacterium
OTU99	0	0	0	0	0	79	25	0	0	0.0254	Proteobacteria	Betaproteobacteria	Burkholderiales	Comamonadaceae	unclassified
